# Supplementary material for: 11H-Indeno­[1,2-b]quinoxalin-11-one
Source: Acta Crystallogr Sect E Struct Rep Online. 2010 May 29;66(Pt 6):o1494. doi: 10.1107/S1600536810019252 (PMC2979415; doi:10.1107/S1600536810019252)
Supplement: Supplementary file 2 [file e-66-o1494-Isup2.hkl]

#
# h,k,l, Fc-squared, Fo-squared, sigma(Fo-squared) and status flag
#
data_I
_shelx_title ' nppd1m in Pca2(1) (100K)'
_shelx_refln_list_code          4
_shelx_F_calc_maximum      146.29
_exptl_crystal_F_000       480.00
_reflns_d_resolution_high  0.6549
 
loop_
 _symmetry_equiv_pos_as_xyz
 'x, y, z'
 '-x, -y, z+1/2'
 'x+1/2, -y, z'
 '-x+1/2, y, z+1/2'
 
_cell_length_a    23.6883
_cell_length_b     3.7862
_cell_length_c    11.5730
_cell_angle_alpha  90.000
_cell_angle_beta   90.000
_cell_angle_gamma  90.000
 
_shelx_F_squared_multiplier     1.000
 
loop_
 _refln_index_h
 _refln_index_k
 _refln_index_l
 _refln_F_squared_calc
 _refln_F_squared_meas
 _refln_F_squared_sigma
 _refln_observed_status
   4   0   0      323.93      164.11      4.47 o
  10   0   0     2537.89     2773.04     61.77 o
  12   0   0     2304.88     2436.11     54.86 o
  14   0   0      784.52      451.31     12.93 o
  20   0   0     1023.50      953.48     18.55 o
  22   0   0     1212.14      901.33     17.08 o
  24   0   0      449.02      350.34      8.61 o
  26   0   0        5.52        2.92      1.90 o
  28   0   0       13.65        8.72      2.66 o
  30   0   0      128.58      141.22      8.29 o
  32   0   0      323.90      340.78     14.33 o
  34   0   0        0.37       -2.04      2.23 o
   0   1   0     9597.30     9916.05    222.78 o
   1   1   0     2103.73     2249.36     36.39 o
   2   1   0     4198.74     4503.96     80.47 o
   3   1   0       77.31       75.78      2.94 o
   4   1   0       20.08       21.55      1.88 o
   5   1   0       16.94       16.73      1.65 o
   6   1   0        0.01       -0.36      0.47 o
   7   1   0      794.13      808.76     19.95 o
   8   1   0      108.41      111.41      3.22 o
   9   1   0        2.27        3.85      0.85 o
  10   1   0        9.92        9.59      1.18 o
  11   1   0      643.91      750.00     16.41 o
  12   1   0      136.81      141.68      4.08 o
  13   1   0      597.37      598.49     19.82 o
  14   1   0        6.65        6.28      1.05 o
  15   1   0        0.24       -0.09      0.58 o
  16   1   0       81.27       75.46      2.06 o
  17   1   0        3.72        3.51      0.72 o
  18   1   0      161.01      153.01      3.94 o
  19   1   0        0.26        1.97      0.91 o
  20   1   0     1061.20      965.81     15.05 o
  21   1   0      216.74      190.30      5.05 o
  22   1   0       75.63       67.16      2.86 o
  23   1   0      340.96      320.83      8.90 o
  24   1   0       47.81       44.15      2.68 o
  25   1   0        1.67        6.11      1.54 o
  26   1   0       31.83       27.05      2.31 o
  27   1   0        9.36       11.42      1.76 o
  28   1   0        0.98        1.05      1.15 o
  29   1   0       33.38       36.65      2.80 o
  30   1   0       38.56       45.75      3.89 o
  31   1   0       11.80       11.62      3.46 o
  32   1   0      119.29      123.51      7.43 o
  33   1   0      276.63      286.41      9.43 o
  34   1   0       32.09       34.51      3.72 o
  35   1   0      179.41      174.40     10.39 o
   0   2   0       90.48       90.99      3.03 o
   1   2   0        7.44        8.15      0.78 o
   2   2   0      148.76      136.83      7.50 o
   3   2   0        2.50        3.40      0.80 o
   4   2   0       60.62       62.65      2.16 o
   5   2   0       47.13       50.18      3.19 o
   6   2   0      457.60      445.49      6.10 o
   7   2   0      203.57      228.58      3.74 o
   8   2   0       49.58       56.13      1.52 o
   9   2   0       21.26       21.88      1.30 o
  12   2   0       31.26       31.28      3.34 o
  13   2   0       96.55       89.59     15.01 o
  14   2   0      188.98      186.11      5.67 o
  15   2   0       89.06       92.18      3.92 o
  16   2   0      409.14      416.35      9.86 o
  17   2   0      273.00      246.91      7.05 o
  18   2   0        3.61        3.99      1.39 o
  19   2   0       76.69       83.93      5.03 o
  20   2   0        0.03        0.55      1.42 o
  21   2   0        0.02       -0.77      1.19 o
  22   2   0        1.81        2.98      1.20 o
  23   2   0       52.59       51.15      3.13 o
  24   2   0        0.30        0.30      1.15 o
  25   2   0        0.25        0.43      1.17 o
  26   2   0       18.52       20.30      2.42 o
  27   2   0       38.92       44.41      3.38 o
  28   2   0        0.50       -0.28      1.27 o
  29   2   0      169.26      177.14      5.82 o
  30   2   0        0.18        1.19      2.25 o
  31   2   0        8.92        9.69      2.13 o
  32   2   0        5.51        2.18      2.20 o
  33   2   0       22.67       22.11      2.79 o
   0   3   0       94.21       90.13      3.55 o
   1   3   0      103.47      119.53      3.25 o
   2   3   0        3.23        2.74      0.79 o
   3   3   0      328.63      341.90      6.13 o
   4   3   0      595.80      629.00      8.98 o
   5   3   0        0.10        0.91      0.91 o
   6   3   0      185.79      202.92      3.52 o
   7   3   0      209.89      230.60      5.02 o
   8   3   0      127.72      144.98      6.72 o
   9   3   0       74.36       77.23      3.77 o
  10   3   0       49.67       47.68      3.43 o
  11   3   0       58.65       60.04      3.95 o
  12   3   0        1.66        2.10      1.42 o
  13   3   0       34.58       34.46      3.12 o
  14   3   0      203.48      210.23      6.96 o
  15   3   0      283.87      298.84      8.64 o
  16   3   0       61.17       60.17      4.18 o
  17   3   0       82.97       86.04      4.64 o
  18   3   0      928.61      952.68     19.93 o
  19   3   0      127.55      121.96      5.55 o
  20   3   0       53.50       56.30      6.94 o
  21   3   0       45.74       39.51      4.86 o
  22   3   0        1.57       -0.41      1.60 o
  23   3   0       90.20       87.62      5.41 o
  24   3   0        6.45        6.36      2.61 o
  25   3   0        0.26        1.15      1.87 o
  26   3   0       68.44       81.23      5.08 o
  27   3   0        0.04        0.79      1.54 o
  28   3   0        2.56        0.23      1.55 o
  29   3   0      108.33      119.27      6.96 o
  30   3   0       29.44       36.47      4.06 o
   0   4   0       47.40       46.02      3.45 o
   1   4   0      188.42      188.25      4.38 o
   2   4   0       13.10       15.33      1.59 o
   3   4   0      103.06      108.53      3.95 o
   4   4   0      124.04      125.95      6.66 o
   5   4   0       86.82       86.35      3.62 o
   6   4   0      136.85      140.19      4.58 o
   7   4   0      257.96      257.82     10.16 o
   8   4   0        1.40        1.19      1.48 o
   9   4   0        1.19        2.73      1.70 o
  10   4   0       75.39       73.90      4.92 o
  11   4   0       38.04       38.00      3.69 o
  12   4   0        1.54        1.45      1.74 o
  13   4   0        1.30        3.47      1.87 o
  14   4   0        0.04       -1.48      1.66 o
  15   4   0      125.64      133.78     11.88 o
  16   4   0       63.17       66.77      5.10 o
  17   4   0      582.85      573.89     27.43 o
  18   4   0      244.03      260.19      9.21 o
  19   4   0      175.94      177.91     17.93 o
  20   4   0      139.55      124.97      6.42 o
  21   4   0        0.00       -1.41      1.97 o
  22   4   0        2.26        2.01      2.10 o
  23   4   0        9.47       12.07      3.09 o
  24   4   0        4.04        2.09      2.41 o
  25   4   0        1.58        1.87      2.39 o
  26   4   0       83.56       95.27      6.89 o
   0   5   0        1.07        0.34      2.42 o
   1   5   0       35.46       36.20      5.18 o
   2   5   0        0.49        1.48      1.78 o
   3   5   0        6.11        7.73      1.81 o
   4   5   0        0.01        0.01      1.81 o
   5   5   0       16.86       19.59      3.07 o
   6   5   0        0.34       -0.78      1.82 o
   7   5   0        4.57        2.60      2.15 o
   8   5   0        0.37       -1.02      1.91 o
   9   5   0       12.50       13.93      2.97 o
  10   5   0        2.17       -1.06      2.10 o
  11   5   0        1.92        3.95      2.36 o
  12   5   0       32.15       37.65      4.24 o
  13   5   0        4.08        5.42      2.50 o
  14   5   0        4.65        1.79      2.39 o
  15   5   0        4.85        5.10      2.62 o
  16   5   0       73.44       85.05     12.49 o
  17   5   0       81.74       83.61      6.44 o
  18   5   0       21.32       30.04      4.95 o
   4   0   1     1964.05     2008.28     45.38 o
   6   0   1      731.10      755.58     12.79 o
   8   0   1     1023.40     1036.25     24.75 o
  10   0   1      289.33      305.11      5.04 o
  12   0   1     2517.49     2938.33     33.36 o
  14   0   1     1070.94     1096.62     13.40 o
  16   0   1      331.58      323.86      6.43 o
  18   0   1      323.97      286.26      5.44 o
  20   0   1      331.08      284.96      4.95 o
  22   0   1       36.83       35.39      1.87 o
  24   0   1       89.66       80.52      3.09 o
  26   0   1       40.00       30.81      3.02 o
  28   0   1        2.30        2.34      1.37 o
  30   0   1       60.05       55.36      4.09 o
  32   0   1      246.76      274.36     11.30 o
  34   0   1      373.64      411.84     11.82 o
   1   1   1     7714.44     8231.23     92.13 o
   2   1   1      875.65      972.01     11.60 o
   3   1   1     1037.74     1092.78     14.90 o
   7   1   1      996.31     1063.39     25.51 o
   8   1   1      511.59      536.90      8.32 o
   9   1   1     1593.79     1687.26     28.26 o
  10   1   1      126.01      145.94      2.40 o
  11   1   1      378.36      414.40      5.19 o
  12   1   1      786.62      898.01     10.06 o
  13   1   1      222.43      247.44      3.64 o
  14   1   1       67.32       69.98      2.29 o
  15   1   1      237.12      240.90      3.69 o
  16   1   1        8.65        8.18      0.85 o
  17   1   1      214.41      207.69      4.31 o
  18   1   1      204.54      175.26      2.72 o
  19   1   1      100.15       86.96      1.90 o
  20   1   1      463.02      419.31      5.58 o
  21   1   1       49.63       45.32      1.77 o
  22   1   1       32.48       30.48      1.54 o
  23   1   1       75.03       58.67      2.13 o
  24   1   1       15.43       16.65      1.27 o
  25   1   1      117.99      110.16      2.74 o
  26   1   1        1.00        1.47      0.78 o
  27   1   1       13.10       12.96      1.27 o
  28   1   1        7.83        8.44      1.13 o
  29   1   1       43.19       42.61      2.31 o
  30   1   1       27.57       28.80      2.05 o
  31   1   1        1.73        0.75      1.01 o
  32   1   1       43.05       49.79      3.30 o
  33   1   1       11.32        9.19      1.99 o
  34   1   1      127.11      133.62      5.67 o
  35   1   1       31.80       33.11      5.26 o
   1   2   1      526.45      565.03      5.76 o
   2   2   1       90.76       93.53      1.69 o
   3   2   1      248.38      264.08      3.23 o
   4   2   1      240.62      251.14      2.69 o
   5   2   1      207.72      220.32      2.65 o
   6   2   1      439.20      473.21      5.03 o
   7   2   1       73.33       74.16      3.31 o
   8   2   1      609.72      657.61      7.93 o
   9   2   1      279.60      322.70      5.06 o
  10   2   1      283.37      310.76      6.50 o
  11   2   1      296.02      321.89      7.02 o
  12   2   1       57.25       57.53      1.88 o
  13   2   1      131.43      139.98      3.03 o
  14   2   1        3.17        3.95      0.86 o
  15   2   1      114.91      118.91      3.17 o
  16   2   1      456.70      458.09      7.45 o
  17   2   1       95.52      102.05      4.05 o
  18   2   1      321.56      302.74      5.80 o
  19   2   1      352.07      331.64      6.24 o
  20   2   1      446.52      426.11      6.60 o
  21   2   1       11.19       10.32      1.25 o
  22   2   1       47.25       44.59      2.24 o
  23   2   1       16.07       14.91      1.38 o
  24   2   1        4.13        3.02      0.89 o
  25   2   1        3.30        2.57      0.96 o
  26   2   1       31.71       35.64      2.01 o
  27   2   1        7.71        8.79      1.26 o
  28   2   1       33.70       36.16      2.11 o
  29   2   1      123.29      126.39      3.48 o
  30   2   1       30.21       33.89      2.14 o
  31   2   1       63.10       66.68      3.05 o
  32   2   1       37.97       38.73      2.37 o
  33   2   1       20.53       18.71      1.90 o
   1   3   1       11.15       12.68      0.84 o
   2   3   1       75.06       75.69      1.72 o
   3   3   1      142.10      137.42      2.27 o
   4   3   1       66.58       72.94      1.65 o
   5   3   1      153.62      168.41      2.38 o
   6   3   1      264.32      290.88      3.65 o
   7   3   1       32.90       37.78      1.40 o
   8   3   1      111.17      118.60      3.53 o
   9   3   1      218.61      237.29      4.91 o
  10   3   1       24.19       29.60      1.98 o
  11   3   1      107.26      115.16      3.39 o
  12   3   1       54.64       55.58      2.61 o
  13   3   1       50.42       55.99      2.78 o
  14   3   1        8.98        8.63      1.50 o
  15   3   1       54.77       54.01      3.04 o
  16   3   1      701.83      699.62     10.99 o
  17   3   1      484.23      486.09      8.59 o
  18   3   1      154.84      148.87      4.30 o
  19   3   1       62.56       54.09      3.00 o
  20   3   1      227.81      228.68      7.07 o
  21   3   1      110.03      110.36      3.85 o
  22   3   1        1.84       -0.28      1.16 o
  23   3   1        8.34        8.58      1.77 o
  24   3   1       36.81       37.31      2.42 o
  25   3   1       58.74       60.81      3.47 o
  26   3   1       15.03       13.53      1.64 o
  27   3   1        6.93        4.69      1.34 o
  28   3   1       15.89       16.16      1.75 o
  29   3   1       45.24       47.74      2.68 o
  30   3   1      170.62      187.15      4.66 o
   1   4   1        2.27        0.94      0.66 o
   2   4   1       24.78       24.44      1.42 o
   3   4   1      193.43      190.58      3.37 o
   4   4   1       76.69       80.91      2.04 o
   5   4   1       78.31       85.05      2.50 o
   6   4   1      171.66      180.49      4.08 o
   7   4   1       16.69       19.24      1.99 o
   8   4   1       66.59       67.59      3.16 o
   9   4   1       51.24       52.98      2.93 o
  10   4   1      100.21      102.45      3.67 o
  11   4   1        3.50        2.98      1.23 o
  12   4   1      114.28      112.62      4.16 o
  13   4   1       32.75       30.18      2.46 o
  14   4   1        2.45        3.67      1.42 o
  15   4   1      155.15      158.14      4.79 o
  16   4   1      499.05      520.58      9.69 o
  17   4   1      191.68      204.25      5.88 o
  18   4   1       54.37       58.45      3.47 o
  19   4   1      220.52      228.67      6.07 o
  20   4   1       23.84       25.40      2.52 o
  21   4   1        8.22        6.28      1.79 o
  22   4   1        8.74        7.24      1.81 o
  23   4   1       29.87       30.49      2.89 o
  24   4   1       25.86       33.15      4.91 o
  25   4   1       37.25       34.05      3.24 o
  26   4   1       20.79       19.99      2.67 o
   1   5   1       47.86       44.98      4.14 o
   2   5   1        3.92        5.23      1.71 o
   3   5   1       47.05       41.05      6.08 o
   4   5   1       39.50       38.31      4.47 o
   5   5   1       67.39       74.08      3.70 o
   6   5   1        6.26        7.62      1.98 o
   7   5   1       17.66       14.34      2.39 o
   8   5   1      160.14      152.12      7.87 o
   9   5   1       34.70       39.63      3.46 o
  10   5   1      120.58      125.18      6.56 o
  11   5   1       48.79       46.64      4.48 o
  12   5   1       48.80       51.37      4.04 o
  13   5   1      168.02      164.92      6.17 o
  14   5   1        2.17        0.80      1.85 o
  15   5   1       45.02       47.83      4.08 o
  16   5   1      172.47      173.60      6.54 o
  17   5   1       86.56       85.87      5.33 o
  18   5   1        4.65        5.44      2.32 o
   2   0   2     6878.45     7039.58    158.81 o
   4   0   2      223.87      215.82      5.78 o
   6   0   2      300.17      318.90      8.45 o
   8   0   2      285.78      298.80      8.22 o
  10   0   2      263.07      273.35      4.66 o
  12   0   2      134.29      128.89      2.45 o
  14   0   2       72.99       75.25      2.26 o
  16   0   2        4.15        5.31      1.56 o
  18   0   2      154.88      167.94      3.41 o
  20   0   2      998.55      878.10     11.67 o
  22   0   2      356.29      321.74      6.58 o
  24   0   2       40.56       52.28      3.60 o
  26   0   2      114.38      111.39      3.84 o
  28   0   2       22.34       20.74      2.77 o
  30   0   2       32.07       26.85      2.97 o
  32   0   2      143.86      150.49      6.42 o
  34   0   2       32.83       33.64      5.71 o
   0   1   2    21401.37    21558.10    444.06 o
   1   1   2    10580.73    11212.20    125.71 o
   2   1   2     1818.82     1911.05     21.99 o
   3   1   2      319.47      347.18      4.73 o
   4   1   2      232.65      250.68      3.71 o
   5   1   2      899.40      938.28     11.25 o
   6   1   2      213.57      262.94      3.85 o
   7   1   2     1062.20     1083.38     35.41 o
   8   1   2        9.74        9.47      0.87 o
   9   1   2       73.68       81.14      1.71 o
  10   1   2      259.63      288.85      3.94 o
  11   1   2     1346.59     1451.34     15.47 o
  12   1   2      387.15      419.60      4.89 o
  13   1   2      203.12      211.74      3.02 o
  14   1   2      335.05      343.76      4.70 o
  15   1   2      166.31      164.75      2.89 o
  16   1   2       90.38       91.99      2.14 o
  17   1   2      820.77      753.49     12.65 o
  18   1   2      283.79      269.59      3.90 o
  19   1   2      476.54      448.48      5.27 o
  20   1   2      317.89      294.75      3.98 o
  21   1   2      217.50      179.84      3.07 o
  22   1   2      273.55      228.76      4.05 o
  23   1   2      103.85       94.24      2.43 o
  24   1   2       93.89       70.29      2.17 o
  25   1   2       50.91       45.58      1.99 o
  26   1   2       10.48        9.73      1.12 o
  27   1   2        2.25        1.71      0.81 o
  28   1   2       67.70       70.72      2.64 o
  29   1   2       73.53       73.62      3.73 o
  30   1   2       39.12       39.66      2.31 o
  31   1   2       19.72       21.23      1.85 o
  32   1   2      110.46      119.76      3.88 o
  33   1   2      156.63      160.15      4.85 o
  34   1   2       10.17       10.58      3.38 o
  35   1   2      113.73      122.62      8.69 o
   0   2   2     5756.71     6161.62     79.35 o
   1   2   2      876.49      965.01     23.06 o
   2   2   2      139.26      156.04      2.29 o
   3   2   2      377.12      407.26      3.89 o
   4   2   2      703.90      769.62      7.04 o
   5   2   2      154.98      166.90      2.41 o
   6   2   2      115.43      121.46      1.99 o
   7   2   2      295.57      337.64      4.22 o
   8   2   2        2.43        2.37      1.01 o
   9   2   2       86.19       82.76      2.18 o
  10   2   2      195.32      205.00      3.78 o
  11   2   2      183.68      202.54      4.27 o
  12   2   2       63.48       68.05      2.07 o
  13   2   2      185.20      184.08      3.66 o
  14   2   2      106.04      119.22      2.63 o
  15   2   2      251.11      238.66      4.84 o
  16   2   2      237.30      239.13      4.87 o
  17   2   2      575.63      545.36      8.59 o
  18   2   2      290.57      270.55      5.43 o
  19   2   2      197.85      189.49      3.92 o
  20   2   2      462.11      433.83      6.71 o
  21   2   2      141.93      143.88      3.47 o
  22   2   2      273.81      249.15      4.82 o
  23   2   2       22.12       22.78      1.73 o
  24   2   2       64.84       54.36      2.28 o
  25   2   2       19.17       16.23      1.64 o
  26   2   2       35.88       36.98      2.01 o
  27   2   2       56.89       56.89      2.50 o
  28   2   2        2.90        2.26      1.03 o
  29   2   2       35.99       38.96      2.26 o
  30   2   2       66.11       71.75      3.01 o
  31   2   2       29.83       31.53      2.13 o
  32   2   2       89.65       96.75      3.57 o
  33   2   2       87.34       95.41      5.97 o
   0   3   2      377.37      413.64      6.52 o
   1   3   2       43.26       44.61      1.39 o
   2   3   2       66.27       68.31      1.60 o
   3   3   2       22.64       23.87      1.16 o
   4   3   2       98.78      109.26      1.88 o
   5   3   2      147.40      154.52      2.55 o
   6   3   2      293.40      299.76      4.01 o
   7   3   2      147.75      153.83      3.43 o
   8   3   2       20.67       22.74      1.25 o
   9   3   2        4.03        3.64      0.93 o
  10   3   2       31.09       35.42      1.55 o
  11   3   2      115.26      119.23      3.42 o
  12   3   2      117.46      126.80      3.64 o
  13   3   2       27.48       29.57      2.05 o
  14   3   2       44.75       47.31      2.59 o
  15   3   2       74.05       77.00      2.98 o
  16   3   2       50.12       51.30      2.79 o
  17   3   2      129.92      127.08      3.94 o
  18   3   2      654.79      634.52     10.45 o
  19   3   2        5.96        5.46      1.35 o
  20   3   2       29.33       26.95      3.82 o
  21   3   2        7.44        7.51      1.50 o
  22   3   2        1.05        0.44      1.17 o
  23   3   2       12.67       14.02      1.62 o
  24   3   2       14.76       15.84      1.70 o
  25   3   2        1.21        0.76      1.17 o
  26   3   2        4.54        3.86      1.47 o
  27   3   2       57.13       59.76      3.18 o
  28   3   2      117.56      120.30      4.52 o
  29   3   2       27.79       28.23      2.17 o
  30   3   2       46.17       54.68      3.53 o
   0   4   2       16.44       15.98      2.70 o
   1   4   2       53.03       56.89      2.02 o
   2   4   2       22.81       21.40      1.57 o
   3   4   2       33.78       34.76      1.52 o
   4   4   2       55.64       60.49      1.89 o
   5   4   2        2.41        2.99      0.81 o
   6   4   2       30.47       29.05      1.90 o
   7   4   2      120.14      118.95      3.31 o
   8   4   2       33.87       34.71      2.92 o
   9   4   2        6.01        6.42      1.41 o
  10   4   2       16.38       17.03      2.24 o
  11   4   2        1.91        1.27      1.18 o
  12   4   2       40.43       43.61      2.79 o
  13   4   2       72.85       71.05      3.58 o
  14   4   2       59.09       58.18      3.33 o
  15   4   2      188.89      192.81      8.22 o
  16   4   2       51.39       54.13      3.29 o
  17   4   2       30.63       33.70      2.71 o
  18   4   2       97.79      103.55      4.28 o
  19   4   2       36.48       31.25      2.72 o
  20   4   2       63.79       74.01      4.09 o
  21   4   2       21.79       23.43      2.81 o
  22   4   2        5.43        6.88      1.79 o
  23   4   2       25.85       26.50      2.72 o
  24   4   2        1.56        0.53      1.55 o
  25   4   2        4.88        2.37      2.01 o
   0   5   2      228.43      199.19     11.02 o
   1   5   2       25.65       24.70      2.69 o
   2   5   2      135.92      119.01      4.83 o
   3   5   2       80.00       81.53      4.51 o
   4   5   2      172.26      172.29      5.81 o
   5   5   2      130.39      115.31      4.92 o
   6   5   2       77.53       78.91      4.46 o
   7   5   2      132.77      129.31      5.19 o
   8   5   2       68.95       69.88      4.42 o
   9   5   2        8.92       10.02      2.23 o
  10   5   2       54.75       48.27      4.11 o
  11   5   2       55.21       56.41      4.16 o
  12   5   2       51.64       60.34      4.84 o
  13   5   2       29.22       28.01      3.55 o
  14   5   2       53.95       61.35      4.41 o
  15   5   2       82.41       86.70      5.20 o
  16   5   2       28.59       33.29      5.11 o
  17   5   2       80.28       85.09      5.31 o
   2   0   3      216.50      234.80      6.27 o
   4   0   3     2109.43     2254.82     51.12 o
   6   0   3     2094.53     2256.04     36.10 o
   8   0   3     3136.14     3308.87     52.62 o
  10   0   3     2290.21     2626.99     34.70 o
  12   0   3      465.77      520.95      6.95 o
  14   0   3      209.38      196.78      3.47 o
  16   0   3        2.15        3.21      0.71 o
  18   0   3      740.45      650.42      8.95 o
  20   0   3      621.90      570.52     13.26 o
  22   0   3       89.67       76.80      3.26 o
  24   0   3       43.15       41.27      2.52 o
  26   0   3      112.59      110.94      4.68 o
  28   0   3       62.38       66.77      3.17 o
  30   0   3      125.49      136.73      5.83 o
  32   0   3       78.96       70.13     10.79 o
  34   0   3       16.65       18.39      5.57 o
   1   1   3      421.89      472.75      6.11 o
   2   1   3     1064.99     1219.26     12.81 o
   3   1   3      319.34      363.38      4.42 o
   4   1   3       79.16       84.35      1.59 o
   5   1   3      564.46      608.14      6.32 o
   6   1   3      286.20      333.89      4.48 o
   7   1   3       32.51       37.88      1.14 o
   8   1   3      427.37      478.04      5.75 o
   9   1   3       41.40       49.09      1.31 o
  10   1   3      221.34      247.21      3.50 o
  11   1   3       27.31       26.15      1.18 o
  12   1   3      811.78      867.06      9.02 o
  13   1   3      111.75      100.37      1.96 o
  14   1   3      331.12      324.38      4.20 o
  15   1   3      151.15      154.94      2.85 o
  16   1   3      561.19      545.84      6.38 o
  17   1   3      592.66      578.24      6.76 o
  18   1   3      487.85      442.47      5.58 o
  19   1   3      215.69      200.83      3.33 o
  20   1   3      253.36      225.54      3.38 o
  21   1   3       49.81       35.46      1.46 o
  22   1   3       26.93       22.33      1.25 o
  23   1   3       21.59       20.01      1.35 o
  24   1   3       13.49       13.26      1.15 o
  25   1   3        4.72        3.26      0.89 o
  26   1   3        0.32       -0.46      0.77 o
  27   1   3       72.72       70.36      2.59 o
  28   1   3       48.97       49.39      2.43 o
  29   1   3       61.15       60.10      2.69 o
  30   1   3      128.85      136.23      3.75 o
  31   1   3       85.01       91.56      4.26 o
  32   1   3       51.75       54.70      2.81 o
  33   1   3       39.33       43.17      4.20 o
  34   1   3       43.07       41.97      2.85 o
   1   2   3     1569.29     1733.98     23.43 o
   2   2   3     1230.22     1303.85     15.65 o
   3   2   3      111.84      123.41      2.29 o
   4   2   3      282.08      307.63      4.80 o
   5   2   3      570.52      630.26      7.48 o
   6   2   3      469.19      524.50      7.15 o
   7   2   3      101.94      105.29      2.42 o
   8   2   3       66.07       77.55      2.38 o
   9   2   3      111.76      120.52      3.08 o
  10   2   3      272.28      296.37      4.92 o
  11   2   3       70.79       76.52      2.51 o
  12   2   3      426.68      478.81      7.11 o
  13   2   3      204.16      213.42      4.84 o
  14   2   3       36.21       31.79      1.78 o
  15   2   3       34.72       32.35      1.66 o
  16   2   3      393.28      358.90      5.47 o
  17   2   3      616.32      571.20      7.92 o
  18   2   3       48.31       48.54      2.07 o
  19   2   3      292.34      285.00      5.00 o
  20   2   3       52.56       48.71      2.16 o
  21   2   3      120.82      114.43      3.08 o
  22   2   3       31.91       30.07      1.87 o
  23   2   3       44.58       35.52      2.46 o
  24   2   3       67.12       63.75      3.03 o
  25   2   3       32.23       32.11      1.87 o
  26   2   3       67.77       62.54      2.77 o
  27   2   3       47.23       49.81      2.86 o
  28   2   3        1.64        0.70      0.97 o
  29   2   3       19.98       23.88      1.85 o
  30   2   3       42.65       49.12      2.52 o
  31   2   3       17.01       19.21      2.06 o
  32   2   3        9.21        8.34      1.61 o
  33   2   3       55.73       63.67      4.15 o
   1   3   3      162.33      176.91      2.64 o
   2   3   3       35.82       38.17      1.26 o
   3   3   3      348.59      365.13      4.38 o
   4   3   3      155.17      159.60      2.52 o
   5   3   3       77.02       83.40      1.96 o
   6   3   3       23.33       21.22      1.15 o
   7   3   3        3.41        3.63      0.70 o
   8   3   3      222.26      225.17      4.31 o
   9   3   3       25.68       27.93      1.61 o
  10   3   3      174.42      167.13      5.22 o
  11   3   3        0.63        0.95      0.76 o
  12   3   3      413.70      409.58      7.88 o
  13   3   3       79.48       79.46      2.95 o
  14   3   3       49.41       53.47      2.67 o
  15   3   3      365.26      364.54      6.97 o
  16   3   3        8.71        8.16      1.38 o
  17   3   3      101.46      105.96      3.62 o
  18   3   3       98.30      102.03      3.60 o
  19   3   3      171.04      164.03      4.63 o
  20   3   3       77.36       74.62      3.44 o
  21   3   3       57.94       59.72      2.84 o
  22   3   3       25.17       28.40      2.10 o
  23   3   3       29.85       28.07      2.11 o
  24   3   3       37.41       39.66      2.49 o
  25   3   3        0.97        1.21      1.14 o
  26   3   3        2.54        2.41      1.32 o
  27   3   3       15.47       14.93      1.87 o
  28   3   3       23.79       23.46      2.49 o
  29   3   3       13.77       13.86      1.74 o
  30   3   3      117.33      124.97      4.71 o
   1   4   3       99.24      101.69      2.99 o
   2   4   3       36.70       38.45      1.90 o
   3   4   3       37.39       37.97      1.87 o
   4   4   3       61.79       60.28      2.24 o
   5   4   3        2.18        2.50      0.88 o
   6   4   3      101.09      104.10      2.74 o
   7   4   3       28.12       29.10      2.94 o
   8   4   3      275.15      266.74      7.93 o
   9   4   3       21.67       20.94      3.21 o
  10   4   3      258.22      267.98      7.03 o
  11   4   3       55.49       57.96      3.74 o
  12   4   3      362.69      346.33      8.41 o
  13   4   3       41.68       43.19      3.35 o
  14   4   3        7.82        8.23      1.95 o
  15   4   3        4.67        2.07      1.63 o
  16   4   3       36.19       32.14      3.10 o
  17   4   3      120.39      117.29      4.99 o
  18   4   3       31.82       34.42      3.35 o
  19   4   3       20.33       19.31      2.67 o
  20   4   3      137.74      140.37      5.69 o
  21   4   3       74.10       69.90      4.66 o
  22   4   3       12.77       13.33      2.57 o
  23   4   3        9.25        6.71      2.31 o
  24   4   3        1.68        4.74      2.23 o
  25   4   3        2.17        1.55      4.97 o
   1   5   3      214.78      198.97      4.25 o
   2   5   3      185.67      182.44      6.68 o
   3   5   3       13.09       12.35      2.26 o
   4   5   3        9.14        4.49      2.22 o
   5   5   3      103.42       98.39      4.80 o
   6   5   3       94.09       98.19      5.99 o
   7   5   3       37.46       31.14      8.78 o
   8   5   3       68.07       73.35      4.50 o
   9   5   3        0.64        3.37      1.82 o
  10   5   3       56.96       59.71      4.16 o
  11   5   3       27.75       25.72      3.06 o
  12   5   3      127.90      127.85      5.57 o
  13   5   3       35.58       38.26      3.63 o
  14   5   3       17.31       16.21      3.52 o
  15   5   3       55.72       58.93      4.85 o
  16   5   3       85.98       98.52      5.73 o
  17   5   3       65.57       52.05      5.20 o
   0   0   4      179.77      174.26      3.63 o
   2   0   4     1925.33     1983.61     45.14 o
   8   0   4      155.30      164.19      4.51 o
  10   0   4        8.72       10.17      0.93 o
  12   0   4      386.81      381.60      5.45 o
  14   0   4      104.44       95.46      2.27 o
  16   0   4      402.37      370.76      5.66 o
  18   0   4     2161.68     2061.58     28.63 o
  20   0   4      211.01      180.48      4.59 o
  22   0   4       39.13       36.44      2.31 o
  24   0   4       28.27       25.69      3.21 o
  26   0   4       29.33       30.64      2.38 o
  28   0   4      224.81      222.83      5.99 o
  30   0   4       23.92       25.45      3.06 o
  32   0   4       42.64       48.57      4.13 o
  34   0   4       60.18       63.86      4.90 o
   0   1   4      341.16      390.90     13.59 o
   1   1   4      180.58      212.15      3.03 o
   2   1   4      230.36      257.81      4.30 o
   3   1   4      277.37      307.63      3.03 o
   4   1   4     1217.92     1358.33     12.05 o
   5   1   4     1150.41     1259.31     11.28 o
   6   1   4      366.75      385.74      4.31 o
   7   1   4      505.25      589.80      6.22 o
   8   1   4       43.68       47.94      1.35 o
   9   1   4       34.05       31.54      1.02 o
  10   1   4       69.92       70.75      1.65 o
  11   1   4      116.99      127.26      2.43 o
  12   1   4       91.03       88.49      1.96 o
  13   1   4        9.89        9.20      0.80 o
  14   1   4       20.31       19.99      1.05 o
  15   1   4      592.31      573.70      6.63 o
  16   1   4       25.22       27.18      1.49 o
  17   1   4      445.80      375.23      4.93 o
  18   1   4      672.66      560.71      6.72 o
  19   1   4      118.22       96.78      2.23 o
  20   1   4      291.49      286.60      4.28 o
  21   1   4      179.84      158.91      2.83 o
  22   1   4        5.42        4.26      0.78 o
  23   1   4       17.58       15.43      1.11 o
  24   1   4       16.72       14.41      1.14 o
  25   1   4       32.58       33.67      2.11 o
  26   1   4       33.41       32.92      1.96 o
  27   1   4       87.04       94.26      2.95 o
  28   1   4        5.04        5.16      1.14 o
  29   1   4       30.71       31.35      2.72 o
  30   1   4       77.62       84.64      4.06 o
  31   1   4        4.02        5.09      1.28 o
  32   1   4       41.16       44.66      2.61 o
  33   1   4        8.56       10.77      1.63 o
  34   1   4       37.46       31.96      3.92 o
   0   2   4     3121.30     3491.17     35.53 o
   1   2   4     1974.56     2213.72     17.17 o
   2   2   4     1548.24     1705.31     14.34 o
   3   2   4      108.52      114.46      2.46 o
   4   2   4       55.13       56.05      1.52 o
   5   2   4      159.38      167.60      5.33 o
   6   2   4      274.51      279.81      6.88 o
   7   2   4       80.08       86.65      2.19 o
   8   2   4       54.62       56.52      4.64 o
   9   2   4        3.25        3.20      0.67 o
  10   2   4      173.34      179.68      4.06 o
  11   2   4      419.17      452.59      6.20 o
  12   2   4      484.13      488.07      6.63 o
  13   2   4       30.24       34.76      1.90 o
  14   2   4      155.75      162.10      2.91 o
  15   2   4      200.05      209.50      3.45 o
  16   2   4       33.23       29.49      1.57 o
  17   2   4      297.33      258.39      4.06 o
  18   2   4      702.31      658.28      7.94 o
  19   2   4      157.88      158.57      3.55 o
  20   2   4      279.81      264.02      4.84 o
  21   2   4      181.92      173.99      3.86 o
  22   2   4      158.78      157.12      3.69 o
  23   2   4       17.40       18.54      2.09 o
  24   2   4       26.41       29.66      1.99 o
  25   2   4       37.27       35.81      2.18 o
  26   2   4       35.50       35.80      2.11 o
  27   2   4       20.54       20.26      1.64 o
  28   2   4      132.89      130.73      3.44 o
  29   2   4       79.94       78.41      2.90 o
  30   2   4       95.74      107.63      3.58 o
  31   2   4       22.71       23.01      2.11 o
  32   2   4       96.10      100.36      3.68 o
   0   3   4     2757.56     2890.70     30.31 o
   1   3   4      605.27      668.79      6.31 o
   2   3   4        1.29        0.92      0.81 o
   3   3   4       24.33       22.44      1.18 o
   4   3   4       35.49       35.44      1.45 o
   5   3   4        6.95        7.75      0.83 o
   6   3   4       36.76       38.26      1.51 o
   7   3   4       19.03       16.99      1.09 o
   8   3   4       14.80       15.63      1.06 o
   9   3   4       33.02       32.91      1.56 o
  10   3   4       95.78       94.03      2.64 o
  11   3   4      118.52      126.18      3.06 o
  12   3   4      136.22      144.36      3.34 o
  13   3   4       99.76      112.98      2.96 o
  14   3   4       59.82       63.08      2.90 o
  15   3   4       19.18       21.25      2.10 o
  16   3   4       21.73       19.54      2.38 o
  17   3   4      103.83      100.94      3.56 o
  18   3   4       46.37       46.86      2.79 o
  19   3   4       78.11       82.14      2.88 o
  20   3   4      154.90      155.58      3.95 o
  21   3   4       65.91       60.43      4.03 o
  22   3   4      223.50      223.36      5.72 o
  23   3   4       33.49       30.47      2.52 o
  24   3   4       65.66       66.77      3.62 o
  25   3   4       15.47       14.58      2.02 o
  26   3   4       11.04       11.61      1.93 o
  27   3   4       12.69        9.29      1.92 o
  28   3   4       12.04        8.74      1.97 o
  29   3   4        6.45        4.85      3.46 o
   0   4   4      641.72      632.92     11.57 o
   1   4   4      309.15      304.64      5.04 o
   2   4   4       58.92       59.52      3.58 o
   3   4   4      150.44      149.85      3.33 o
   4   4   4      201.42      199.26      3.91 o
   5   4   4      261.09      255.96      4.91 o
   6   4   4       58.21       56.05      2.29 o
   7   4   4      126.05      126.16      3.06 o
   8   4   4       42.61       43.68      2.55 o
   9   4   4        2.98        3.68      1.77 o
  10   4   4       16.77       11.72      2.14 o
  11   4   4      335.57      315.20      7.87 o
  12   4   4       26.90       30.25      2.86 o
  13   4   4       25.83       30.64      2.95 o
  14   4   4       15.36       15.89      2.35 o
  15   4   4        8.33       11.62      2.22 o
  16   4   4       21.90       22.97      3.26 o
  17   4   4       34.44       35.22      5.68 o
  18   4   4       18.52       18.29      2.59 o
  19   4   4       42.48       44.62      5.01 o
  20   4   4       21.92       22.16      2.92 o
  21   4   4        9.63       13.79      3.07 o
  22   4   4       69.87       77.14      5.06 o
  23   4   4       19.26       21.93      3.00 o
  24   4   4       67.21       60.94      8.14 o
   0   5   4      390.61      361.10     13.46 o
   1   5   4       37.94       35.57      2.18 o
   2   5   4       17.12       19.36      1.77 o
   3   5   4       74.64       71.92      3.80 o
   4   5   4       17.71       16.43      2.14 o
   5   5   4       53.48       47.39      4.70 o
   6   5   4       14.40       12.08      2.30 o
   7   5   4       59.26       65.93      5.41 o
   8   5   4       16.73       14.13      2.98 o
   9   5   4       23.69       24.31      3.04 o
  10   5   4        1.94        3.05      1.93 o
  11   5   4       74.17       74.21      4.79 o
  12   5   4        5.82        4.44      1.94 o
  13   5   4       57.62       66.30      6.05 o
  14   5   4       63.50       63.82      4.60 o
  15   5   4       33.60       29.41      3.39 o
  16   5   4        4.53        1.99      2.71 o
   2   0   5     1152.56     1232.11     20.33 o
   4   0   5      413.46      465.34      6.95 o
   6   0   5     1503.92     1705.87     27.75 o
   8   0   5      999.15     1207.56     16.53 o
  10   0   5      208.84      219.19      4.10 o
  12   0   5      357.37      373.00      6.26 o
  14   0   5      536.22      487.36      6.86 o
  16   0   5     2747.73     2625.23     30.59 o
  18   0   5      367.63      327.11      6.42 o
  20   0   5      268.19      230.85      5.26 o
  22   0   5       49.43       43.39      4.03 o
  24   0   5       51.38       50.82      3.71 o
  26   0   5        3.93        2.31      1.25 o
  28   0   5      131.29      144.91      5.93 o
  30   0   5      306.69      343.83      8.09 o
  32   0   5       82.03       89.70      5.00 o
  34   0   5       18.83       18.36      3.12 o
   1   1   5       28.78       30.39      1.70 o
   2   1   5       37.32       36.99      1.10 o
   3   1   5      306.30      351.59      3.96 o
   4   1   5      512.39      542.62      4.98 o
   5   1   5      607.43      678.49      6.09 o
   6   1   5       88.24       87.65      1.88 o
   7   1   5      362.14      408.88      4.64 o
   8   1   5      544.46      576.66      8.53 o
   9   1   5      478.29      494.93      5.54 o
  10   1   5      220.24      254.33      3.37 o
  11   1   5      199.47      215.51      3.33 o
  12   1   5       95.35      108.47      2.21 o
  13   1   5      134.28      134.69      3.76 o
  14   1   5       77.10       71.94      2.06 o
  15   1   5        5.90        3.74      0.64 o
  16   1   5      400.43      354.35      4.71 o
  17   1   5      461.02      425.76      5.44 o
  18   1   5       37.38       36.67      1.55 o
  19   1   5     1047.55      978.91     10.70 o
  20   1   5       66.09       60.82      1.89 o
  21   1   5       48.21       46.03      1.71 o
  22   1   5       32.62       29.47      1.43 o
  23   1   5       16.40       16.44      1.18 o
  24   1   5       15.55       16.00      1.28 o
  25   1   5       69.28       70.04      2.64 o
  26   1   5        6.30        6.80      1.16 o
  27   1   5      129.97      124.59      3.45 o
  28   1   5       15.43       13.84      1.48 o
  29   1   5      142.75      143.53      3.86 o
  30   1   5        3.99        4.24      1.60 o
  31   1   5       82.97       87.21      3.63 o
  32   1   5        7.66       10.78      1.59 o
  33   1   5       20.25       18.22      1.92 o
  34   1   5       16.25       19.21      2.58 o
   1   2   5      162.60      167.03      2.14 o
   2   2   5       13.46       12.18      0.65 o
   3   2   5      239.06      266.99      3.64 o
   4   2   5      341.88      348.23      4.01 o
   5   2   5       13.03       13.48      0.87 o
   6   2   5      113.80      111.66      2.48 o
   7   2   5       56.17       53.79      1.55 o
   8   2   5      142.62      131.42      3.30 o
   9   2   5      112.39       99.96      2.35 o
  10   2   5      387.55      378.40      5.45 o
  11   2   5      305.01      289.39      4.06 o
  12   2   5      103.48       93.01      2.12 o
  13   2   5      214.39      220.11      4.31 o
  14   2   5      242.21      237.47      3.72 o
  15   2   5      116.39      102.15      2.34 o
  16   2   5      189.28      187.14      3.32 o
  17   2   5      137.00      132.87      2.79 o
  18   2   5       17.81       17.51      1.26 o
  19   2   5       55.94       54.36      1.97 o
  20   2   5       45.14       47.78      1.93 o
  21   2   5        2.03        0.50      0.88 o
  22   2   5       60.13       56.70      2.38 o
  23   2   5        1.02        0.27      0.84 o
  24   2   5       70.35       67.88      2.69 o
  25   2   5        1.58        1.49      1.02 o
  26   2   5        1.52        2.12      0.99 o
  27   2   5        4.37        3.98      1.11 o
  28   2   5       31.55       27.25      1.90 o
  29   2   5       61.22       58.49      2.93 o
  30   2   5       45.22       42.54      3.03 o
  31   2   5       12.65       12.78      2.00 o
  32   2   5      104.09      119.91      6.31 o
   1   3   5      630.17      648.03      7.63 o
   2   3   5      862.14      875.56      9.16 o
   3   3   5      211.15      208.51      3.64 o
   4   3   5       85.50       82.28      2.23 o
   5   3   5      157.97      159.80      3.13 o
   6   3   5       59.91       57.62      1.99 o
   7   3   5      155.47      147.99      3.01 o
   8   3   5      223.84      205.91      3.64 o
   9   3   5      251.99      267.73      5.34 o
  10   3   5      298.07      313.60      6.11 o
  11   3   5      125.72      120.49      3.50 o
  12   3   5      680.18      630.72     12.11 o
  13   3   5       70.35       69.00      2.89 o
  14   3   5        3.09        5.44      1.25 o
  15   3   5       25.48       23.50      2.92 o
  16   3   5       27.50       29.56      2.73 o
  17   3   5       36.57       32.55      3.45 o
  18   3   5        1.66        1.07      1.42 o
  19   3   5       43.32       45.42      3.37 o
  20   3   5      143.58      141.88      5.22 o
  21   3   5       46.92       52.27      3.98 o
  22   3   5       77.48       72.94      4.38 o
  23   3   5       82.61       99.25      4.62 o
  24   3   5       11.13        9.31      2.41 o
  25   3   5        8.22        5.91      2.14 o
  26   3   5       30.67       26.78      3.11 o
  27   3   5       63.80       65.83      4.43 o
  28   3   5       56.55       54.67      4.92 o
  29   3   5       11.56       13.20      3.33 o
   1   4   5      393.20      391.56      5.96 o
   2   4   5      253.12      255.31      5.67 o
   3   4   5       76.64       72.50      2.78 o
   4   4   5       20.14       19.60      1.52 o
   5   4   5       34.48       35.14      1.92 o
   6   4   5       10.31        9.05      1.20 o
   7   4   5       36.86       36.80      1.96 o
   8   4   5      125.73      112.64      3.26 o
   9   4   5        7.53        6.19      1.43 o
  10   4   5      107.68      101.29      4.41 o
  11   4   5       34.93       39.83      3.22 o
  12   4   5      203.98      214.89      6.47 o
  13   4   5       36.92       33.70      3.12 o
  14   4   5        3.11        7.77      1.99 o
  15   4   5       98.34       92.12      4.56 o
  16   4   5       28.51       26.89      5.91 o
  17   4   5       17.90       15.69      2.47 o
  18   4   5       42.40       43.96      3.75 o
  19   4   5       28.80       26.37      3.13 o
  20   4   5       51.60       56.04      4.26 o
  21   4   5      132.41      151.99      6.08 o
  22   4   5       35.27       38.34      4.09 o
  23   4   5       11.04       12.00      3.31 o
  24   4   5        9.59        5.44      3.09 o
   1   5   5       19.01       19.65      2.28 o
   2   5   5        3.55        3.85      1.26 o
   3   5   5       31.48       30.95      2.13 o
   4   5   5       22.38       19.89      2.31 o
   5   5   5        1.04       -0.21      1.43 o
   6   5   5       17.51       17.06      2.19 o
   7   5   5        1.47        0.00      1.70 o
   8   5   5        5.35        6.06      2.56 o
   9   5   5       15.70       16.89      5.68 o
  10   5   5       16.21       17.26      2.71 o
  11   5   5       48.89       48.02      3.93 o
  12   5   5       22.48       21.84      3.08 o
  13   5   5        9.69        6.41      2.26 o
  14   5   5       24.19       20.71      5.53 o
  15   5   5        2.32       -0.94      4.18 o
   0   0   6      897.02     1058.13     17.78 o
   2   0   6      213.48      258.85      4.43 o
   4   0   6     2846.11     3197.25     41.56 o
   6   0   6      493.57      528.29      6.90 o
   8   0   6      123.51      142.90      3.51 o
  10   0   6      222.64      233.70      3.79 o
  12   0   6      422.69      380.71      9.72 o
  14   0   6      198.73      199.84      3.21 o
  16   0   6      221.18      250.95      5.57 o
  18   0   6     2966.36     2604.70     35.80 o
  20   0   6       38.73       56.51      2.58 o
  22   0   6       72.71       57.24      2.76 o
  24   0   6       25.22       21.72      2.23 o
  26   0   6      190.30      195.09      5.45 o
  28   0   6      226.70      237.19      8.09 o
  30   0   6      126.69      146.68      7.39 o
  32   0   6       22.76       21.35      2.94 o
  34   0   6       38.12       37.37      5.67 o
   0   1   6      417.39      462.62      6.74 o
   1   1   6      177.50      213.28      2.72 o
   2   1   6      561.75      661.09      7.02 o
   3   1   6        8.10        8.60      1.16 o
   4   1   6      330.94      347.03      5.07 o
   5   1   6      265.81      275.56      2.74 o
   6   1   6      282.20      291.27      3.32 o
   7   1   6      824.51      885.84      8.38 o
   8   1   6       31.52       32.68      1.01 o
   9   1   6       22.35       22.47      0.98 o
  10   1   6       50.08       49.78      1.35 o
  11   1   6      263.21      247.75      3.73 o
  12   1   6       81.36       77.60      2.03 o
  13   1   6       79.44       74.34      1.75 o
  14   1   6       59.98       51.78      1.56 o
  15   1   6      363.69      354.73      4.70 o
  16   1   6      159.03      134.69      2.60 o
  17   1   6      822.32      776.57      8.76 o
  18   1   6      400.28      372.97      5.09 o
  19   1   6       70.76       66.02      1.96 o
  20   1   6       82.90       73.74      2.08 o
  21   1   6       16.68       17.29      1.23 o
  22   1   6        8.57        6.20      0.94 o
  23   1   6       98.06      107.68      2.69 o
  24   1   6        2.74        3.00      1.03 o
  25   1   6       14.40       11.95      1.24 o
  26   1   6       31.27       36.47      1.90 o
  27   1   6       18.16       18.39      1.50 o
  28   1   6       21.42       21.01      2.10 o
  29   1   6      181.83      190.51      4.51 o
  30   1   6       51.70       54.54      2.78 o
  31   1   6        4.52        3.15      1.29 o
  32   1   6       57.62       63.73      3.10 o
  33   1   6        7.98        5.28      2.13 o
   0   2   6      472.30      451.69     15.66 o
   1   2   6       27.06       20.76      1.09 o
   2   2   6      121.50      112.05      2.41 o
   3   2   6       69.34       63.80      1.62 o
   4   2   6       58.00       53.65      1.94 o
   5   2   6      214.07      202.47      3.46 o
   6   2   6        3.84        4.92      0.80 o
   7   2   6       26.01       19.84      1.31 o
   8   2   6       11.05       11.59      1.21 o
   9   2   6       10.75       13.13      1.29 o
  10   2   6       32.21       32.76      1.87 o
  11   2   6       98.05       72.11      2.57 o
  12   2   6       54.91       56.81      2.34 o
  13   2   6       42.44       36.52      1.75 o
  14   2   6        0.28       -0.51      0.71 o
  15   2   6       22.77       21.02      1.45 o
  16   2   6      125.13      130.86      3.12 o
  17   2   6       15.26       14.89      1.41 o
  18   2   6       12.33       12.80      1.58 o
  19   2   6       28.24       30.25      1.82 o
  20   2   6      102.61      106.56      3.78 o
  21   2   6        9.71        8.39      1.24 o
  22   2   6       41.00       41.36      2.52 o
  23   2   6       43.87       46.60      2.70 o
  24   2   6       24.98       28.28      2.37 o
  25   2   6       48.15       46.76      5.06 o
  26   2   6       25.69       32.04      2.56 o
  27   2   6       33.24       35.72      3.15 o
  28   2   6        3.69        4.08      1.89 o
  29   2   6       27.72       30.22      4.73 o
  30   2   6       21.77       21.61      2.80 o
  31   2   6        2.07        4.98      2.63 o
   0   3   6     3033.65     2959.25     40.70 o
   1   3   6      143.73      167.89      3.04 o
   2   3   6      275.27      268.36      3.98 o
   3   3   6      170.55      178.63      3.13 o
   4   3   6      207.36      203.45      3.39 o
   5   3   6      224.36      206.56      3.70 o
   6   3   6      201.48      184.07      3.82 o
   7   3   6      226.83      221.31      3.89 o
   8   3   6       91.79       85.05      2.63 o
   9   3   6       72.37       67.97      3.90 o
  10   3   6      162.49      145.96      3.94 o
  11   3   6       91.45       78.47      2.97 o
  12   3   6      299.26      291.61      5.91 o
  13   3   6      105.99       99.74      3.37 o
  14   3   6       51.26       50.15      4.25 o
  15   3   6       40.73       41.78      2.56 o
  16   3   6       17.36       17.82      1.86 o
  17   3   6       19.44       22.35      2.48 o
  18   3   6      128.68      131.52      4.93 o
  19   3   6      103.54      103.70      4.48 o
  20   3   6      243.10      238.73      7.00 o
  21   3   6       39.03       38.94      3.33 o
  22   3   6      103.16      106.27      5.68 o
  23   3   6       70.18       79.37      4.69 o
  24   3   6      141.70      156.99      5.98 o
  25   3   6      149.83      162.83      6.31 o
  26   3   6       40.62       35.72      3.49 o
  27   3   6       71.53       75.80      4.84 o
  28   3   6       14.19        8.75      2.98 o
   0   4   6     1369.45     1297.30     31.90 o
   1   4   6      323.26      336.81      5.56 o
   2   4   6      408.46      387.07      6.04 o
   3   4   6       46.03       45.16      2.21 o
   4   4   6        4.31        4.37      1.12 o
   5   4   6       10.41        8.62      1.25 o
   6   4   6       56.28       55.81      2.27 o
   7   4   6       15.88       16.39      1.48 o
   8   4   6       27.31       28.98      1.99 o
   9   4   6        4.20        3.94      1.34 o
  10   4   6       29.00       28.74      2.31 o
  11   4   6      107.77      104.32      4.57 o
  12   4   6       52.90       53.28      3.74 o
  13   4   6       62.29       62.18      8.28 o
  14   4   6       23.51       24.38      2.83 o
  15   4   6        3.49        1.89      1.61 o
  16   4   6       46.14       48.65      5.58 o
  17   4   6       10.37        6.78      2.11 o
  18   4   6      124.13      128.79      5.42 o
  19   4   6       18.38       20.27      2.89 o
  20   4   6      208.90      197.26      7.08 o
  21   4   6       61.97       61.62      4.56 o
  22   4   6       73.87       67.41      5.75 o
  23   4   6       24.66       25.16      6.41 o
   0   5   6      245.80      226.62      6.81 o
   1   5   6       72.23       75.07      3.05 o
   2   5   6        1.28        0.36      1.19 o
   3   5   6        6.81        6.83      1.42 o
   4   5   6       21.23       19.52      1.95 o
   5   5   6       22.31       27.43      2.71 o
   6   5   6       41.37       38.55      3.05 o
   7   5   6        5.25        2.43      1.93 o
   8   5   6        3.14        1.44      1.80 o
   9   5   6        6.58        7.04      2.25 o
  10   5   6       29.76       20.38      7.64 o
  11   5   6        9.99        9.70      2.93 o
  12   5   6       42.95       47.93      4.79 o
  13   5   6       30.46       35.42      4.40 o
   2   0   7      120.85      121.95      2.75 o
   4   0   7      573.47      625.97      9.36 o
   6   0   7      550.14      589.27      8.99 o
   8   0   7       87.41      106.78      2.62 o
  10   0   7       76.55       65.13      2.05 o
  12   0   7      136.12      136.14      2.83 o
  14   0   7      306.88      283.15      5.63 o
  16   0   7      793.56      725.41     11.65 o
  18   0   7      285.26      260.52      5.66 o
  20   0   7       92.59       92.35      3.29 o
  22   0   7       86.57       83.27      3.28 o
  24   0   7      196.58      199.37      8.67 o
  26   0   7       31.42       31.98      2.56 o
  28   0   7       39.46       34.57      3.27 o
  30   0   7      200.16      209.16      6.21 o
  32   0   7       40.49       41.12      3.34 o
   1   1   7      256.84      238.06      3.04 o
   2   1   7       49.40       50.07      1.88 o
   3   1   7      538.54      581.49      6.44 o
   4   1   7       96.00      101.95      1.97 o
   5   1   7       21.15       24.23      1.06 o
   6   1   7      314.37      339.90      5.38 o
   7   1   7      136.66      122.93      2.43 o
   8   1   7      390.77      387.36      4.31 o
   9   1   7      124.63      108.87      2.10 o
  10   1   7      202.72      195.53      2.75 o
  11   1   7      592.94      565.01      5.99 o
  12   1   7      269.78      228.76      3.15 o
  13   1   7      277.45      262.57      3.77 o
  14   1   7        1.96        1.48      0.59 o
  15   1   7      174.25      164.56      2.89 o
  16   1   7      926.02      866.59      9.58 o
  17   1   7      272.93      287.10      4.26 o
  18   1   7       51.38       55.06      2.06 o
  19   1   7      119.00      113.35      2.57 o
  20   1   7       80.96       81.35      2.21 o
  21   1   7        7.15        4.92      1.22 o
  22   1   7       68.99       67.75      2.16 o
  23   1   7       16.35       18.46      1.61 o
  24   1   7        5.79        5.60      1.04 o
  25   1   7        5.23        3.79      0.97 o
  26   1   7        7.37        6.95      1.09 o
  27   1   7       79.59       82.03      2.97 o
  28   1   7       29.74       32.50      2.19 o
  29   1   7       74.84       83.54      3.60 o
  30   1   7      117.49      134.71      6.08 o
  31   1   7       68.63       65.64      3.57 o
  32   1   7       21.88       25.49      2.50 o
   1   2   7      540.95      486.15      7.24 o
   2   2   7      273.51      250.47      3.21 o
   3   2   7      258.10      251.07      3.54 o
   4   2   7       97.05       88.87      1.99 o
   5   2   7      126.29      134.22      2.68 o
   6   2   7        4.27        3.90      0.76 o
   7   2   7      336.23      329.24      5.49 o
   8   2   7      942.88      913.58     11.10 o
   9   2   7      411.35      382.00      8.32 o
  10   2   7      275.24      285.49      5.38 o
  11   2   7      189.29      192.30      4.27 o
  12   2   7      535.16      463.82      7.59 o
  13   2   7      126.48      102.62      3.12 o
  14   2   7       13.35       12.60      1.54 o
  15   2   7       29.87       28.25      2.94 o
  16   2   7      233.45      239.93      5.31 o
  17   2   7       48.42       47.21      2.55 o
  18   2   7       80.22       83.83      3.15 o
  19   2   7      292.53      301.02      7.94 o
  20   2   7      227.69      229.78      5.26 o
  21   2   7       39.69       43.15      2.75 o
  22   2   7       68.72       64.97      3.11 o
  23   2   7       17.87       18.27      1.98 o
  24   2   7       59.16       62.80      3.90 o
  25   2   7       18.01       17.41      2.38 o
  26   2   7       61.55       59.26      5.16 o
  27   2   7       19.23       21.96      2.70 o
  28   2   7       95.53      104.62      4.80 o
  29   2   7      103.36      110.55      5.00 o
  30   2   7       15.23       15.46      2.62 o
   1   3   7      379.60      357.43      6.39 o
   2   3   7      207.96      202.32      3.42 o
   3   3   7       25.40       28.50      1.51 o
   4   3   7       33.20       34.09      1.58 o
   5   3   7        1.86        2.11      0.75 o
   6   3   7       65.09       62.60      1.97 o
   7   3   7       49.16       46.53      2.03 o
   8   3   7       48.56       52.40      2.38 o
   9   3   7      105.54       97.16      5.72 o
  10   3   7       66.82       60.94      2.96 o
  11   3   7       12.11       12.13      1.61 o
  12   3   7      116.28      101.10      4.96 o
  13   3   7        9.22        5.99      1.38 o
  14   3   7       46.65       47.06      2.80 o
  15   3   7        8.96        9.15      1.55 o
  16   3   7       27.88       31.33      2.37 o
  17   3   7       36.70       30.99      2.43 o
  18   3   7       83.61       82.81      4.80 o
  19   3   7       10.08        5.61      1.82 o
  20   3   7       10.65        9.43      2.14 o
  21   3   7       62.19       67.33      4.31 o
  22   3   7       56.72       59.60      4.38 o
  23   3   7       20.47       22.58      2.86 o
  24   3   7        7.94        6.84      2.22 o
  25   3   7       16.21       13.97      5.77 o
  26   3   7        8.60       10.10      2.54 o
  27   3   7        0.45       -0.73      2.31 o
   1   4   7      325.98      323.89      5.49 o
   2   4   7      123.01      119.77      3.33 o
   3   4   7      101.07      102.81      3.01 o
   4   4   7       21.92       22.38      1.90 o
   5   4   7       34.45       32.07      1.93 o
   6   4   7        1.49        1.36      1.00 o
   7   4   7        1.84        0.62      0.92 o
   8   4   7       35.37       34.78      2.24 o
   9   4   7       42.59       41.75      2.97 o
  10   4   7       29.30       25.89      2.31 o
  11   4   7       42.78       45.13      2.88 o
  12   4   7       21.06       19.58      2.13 o
  13   4   7      121.86      129.53      5.26 o
  14   4   7       33.02       35.18      3.74 o
  15   4   7       31.07       34.05      3.33 o
  16   4   7        3.65        2.29      1.92 o
  17   4   7        9.54        9.53      2.43 o
  18   4   7       32.64       32.64      3.47 o
  19   4   7       29.14       30.25      3.35 o
  20   4   7       28.57       31.71      3.50 o
  21   4   7        1.84        0.93      2.43 o
   1   5   7      137.79      122.14      3.56 o
   2   5   7       85.32       85.87      3.26 o
   3   5   7       22.74       21.74      2.59 o
   4   5   7       19.00       18.72      2.13 o
   5   5   7       84.88       86.61      3.32 o
   6   5   7       23.67       21.15      2.94 o
   7   5   7        3.26        1.34      1.86 o
   8   5   7       13.86       10.73      2.39 o
   9   5   7        6.18        3.94      2.53 o
  10   5   7       43.63       30.73      4.20 o
  11   5   7       27.09       30.41      6.92 o
   0   0   8     1492.13     1588.11     26.40 o
   2   0   8      144.92      192.95      5.06 o
   4   0   8       57.27       48.74      1.92 o
   6   0   8      464.90      472.79      7.70 o
   8   0   8       68.06       76.83      2.45 o
  10   0   8      366.90      362.96      5.51 o
  12   0   8      463.86      460.27      6.69 o
  14   0   8      211.40      209.68      4.71 o
  16   0   8      294.43      272.73      5.78 o
  18   0   8      148.93      131.69      3.90 o
  20   0   8       42.77       38.64      2.50 o
  22   0   8       44.66       47.10      3.92 o
  24   0   8       30.67       35.89      4.05 o
  26   0   8       12.91       10.89      1.84 o
  28   0   8      179.66      192.58      5.81 o
  30   0   8      121.78      140.78      5.16 o
  32   0   8       52.51       55.49      4.73 o
   0   1   8      935.03      873.55     13.02 o
   1   1   8      117.84      127.84      2.16 o
   2   1   8      427.48      435.44      4.86 o
   3   1   8       66.11       75.85      1.77 o
   4   1   8      504.25      521.12      6.02 o
   5   1   8       45.29       45.46      1.57 o
   6   1   8       32.40       38.41      1.68 o
   7   1   8      264.20      256.38      4.58 o
   8   1   8        4.59        5.91      0.86 o
   9   1   8      100.81       98.24      2.43 o
  10   1   8       73.92       74.31      2.60 o
  11   1   8       25.74       18.05      1.26 o
  12   1   8      186.27      175.72      3.43 o
  13   1   8       37.62       33.93      1.69 o
  14   1   8      151.80      125.03      2.91 o
  15   1   8      105.82      111.34      2.78 o
  16   1   8      115.53      110.09      2.78 o
  17   1   8      230.52      222.32      4.15 o
  18   1   8      491.78      464.26      6.79 o
  19   1   8       84.28       72.81      2.76 o
  20   1   8       51.62       57.56      3.26 o
  21   1   8       26.58       26.03      2.37 o
  22   1   8       61.38       65.47      3.00 o
  23   1   8       73.29       75.65      3.47 o
  24   1   8       86.57       96.00      3.47 o
  25   1   8       89.82       95.71      3.57 o
  26   1   8       15.24       17.01      1.93 o
  27   1   8       57.25       51.89      3.01 o
  28   1   8      127.74      136.39      5.30 o
  29   1   8       50.70       52.69      3.21 o
  30   1   8       32.32       31.56      3.22 o
  31   1   8        5.70        4.96      2.01 o
   0   2   8      996.32      875.88     11.76 o
   1   2   8      587.53      549.85      5.74 o
   2   2   8      219.48      210.54      3.53 o
   3   2   8       89.78       72.52      1.89 o
   4   2   8      568.82      584.79      7.14 o
   5   2   8       63.21       51.54      1.83 o
   6   2   8      205.61      183.26      3.32 o
   7   2   8      462.05      467.19      6.68 o
   8   2   8      117.29      102.53      2.93 o
   9   2   8       41.00       35.12      1.83 o
  10   2   8       83.81       70.37      3.18 o
  11   2   8      251.95      205.00      4.93 o
  12   2   8       55.87       47.51      2.16 o
  13   2   8       23.97       17.19      1.47 o
  14   2   8       13.98        9.99      1.43 o
  15   2   8      132.50      141.06      3.93 o
  16   2   8       15.38       16.50      1.74 o
  17   2   8      518.51      508.85      8.62 o
  18   2   8      321.87      327.74      6.53 o
  19   2   8      119.59      117.18      3.78 o
  20   2   8       81.66       86.73      4.60 o
  21   2   8       39.77       39.82      3.07 o
  22   2   8        3.52        4.63      1.43 o
  23   2   8       25.57       24.11      2.22 o
  24   2   8      245.13      260.71      6.06 o
  25   2   8      108.44      114.69     12.81 o
  26   2   8       45.27       45.34      3.57 o
  27   2   8       88.01       90.96      6.15 o
  28   2   8       34.55       40.72      3.52 o
  29   2   8       21.79       17.51      2.69 o
   0   3   8       10.66        7.83      1.57 o
   1   3   8       94.44       85.75      2.48 o
   2   3   8       98.48       81.78      2.43 o
   3   3   8       61.75       54.67      1.98 o
   4   3   8        1.03        1.69      0.77 o
   5   3   8       79.89       78.36      2.22 o
   6   3   8       28.28       25.11      1.60 o
   7   3   8       36.88       39.41      1.94 o
   8   3   8       11.68       11.23      1.86 o
   9   3   8       41.37       40.91      2.83 o
  10   3   8       10.78       13.81      1.57 o
  11   3   8        5.45        3.79      1.12 o
  12   3   8        2.97        1.95      1.48 o
  13   3   8        9.50       10.11      1.59 o
  14   3   8       10.36        7.66      1.58 o
  15   3   8       35.31       31.83      2.44 o
  16   3   8       38.82       32.38      3.24 o
  17   3   8      141.27      152.76      5.87 o
  18   3   8       18.39       19.69      2.44 o
  19   3   8       42.98       46.49      3.57 o
  20   3   8      135.08      152.28      5.68 o
  21   3   8       11.74       12.24      2.38 o
  22   3   8        6.02        5.89      2.03 o
  23   3   8       20.34       21.54      2.92 o
  24   3   8        8.72        8.23      2.26 o
  25   3   8       53.70       57.86      6.37 o
  26   3   8       14.24       15.95      5.30 o
   0   4   8      125.34      122.30      4.58 o
   1   4   8       47.93       48.19      2.38 o
   2   4   8      163.91      148.73      3.62 o
   3   4   8       43.14       40.50      2.19 o
   4   4   8        6.47        7.09      1.26 o
   5   4   8       45.34       45.02      2.31 o
   6   4   8       50.25       44.81      2.61 o
   7   4   8       51.75       49.40      2.70 o
   8   4   8       14.73       13.32      1.86 o
   9   4   8       15.59       15.80      1.75 o
  10   4   8        0.78        0.77      1.17 o
  11   4   8       40.34       44.08      2.67 o
  12   4   8       23.31       24.84      2.14 o
  13   4   8      102.00       99.59      3.68 o
  14   4   8      103.52      107.12      4.32 o
  15   4   8       24.88       23.80      2.54 o
  16   4   8       19.03       23.25      3.10 o
  17   4   8       49.88       51.14      4.08 o
  18   4   8        3.34        1.65      2.01 o
  19   4   8       79.00       81.07      5.17 o
  20   4   8      151.09      146.00      7.31 o
   0   5   8      290.68      273.75      7.78 o
   1   5   8      202.27      182.54      4.72 o
   2   5   8      164.58      151.78      4.11 o
   3   5   8       16.52       15.10      1.79 o
   4   5   8       90.92       89.99      4.06 o
   5   5   8       30.79       37.00      2.91 o
   6   5   8        4.98        5.29      2.11 o
   7   5   8       23.14       23.08      2.88 o
   2   0   9       47.42       51.95      2.77 o
   4   0   9      271.28      281.16      6.74 o
   6   0   9      243.60      245.14      7.71 o
   8   0   9     1048.32      981.26     31.69 o
  10   0   9      684.46      733.82     22.16 o
  12   0   9     1470.33     1339.31     29.82 o
  14   0   9      194.89      188.08      4.83 o
  16   0   9      264.35      244.12      5.49 o
  18   0   9       62.32       69.49      2.89 o
  20   0   9       72.36       73.97      3.88 o
  22   0   9      155.69      155.57      5.71 o
  24   0   9        6.84        7.80      1.97 o
  26   0   9       22.71       22.19      2.90 o
  28   0   9      162.27      165.57      9.91 o
  30   0   9      255.59      271.31     13.23 o
   1   1   9      804.05      769.61      8.43 o
   2   1   9      492.52      468.75      5.68 o
   3   1   9       45.65       41.64      1.42 o
   4   1   9      178.08      177.61      2.73 o
   5   1   9       38.25       39.21      1.86 o
   6   1   9      213.58      207.48      3.67 o
   7   1   9      142.73      142.13      2.98 o
   8   1   9      408.12      392.99      5.71 o
   9   1   9      220.89      206.23      3.79 o
  10   1   9      536.14      489.69      6.77 o
  11   1   9      146.89      139.37      3.08 o
  12   1   9      205.49      184.78      3.66 o
  13   1   9      163.72      146.24      3.25 o
  14   1   9      145.35      138.71      3.19 o
  15   1   9       76.77       76.17      2.83 o
  16   1   9       27.17       26.22      2.64 o
  17   1   9        6.73        7.13      1.11 o
  18   1   9       42.30       36.61      4.27 o
  19   1   9       91.20       89.63      3.65 o
  20   1   9       29.51       29.17      2.49 o
  21   1   9      103.23      114.65      7.17 o
  22   1   9       63.26       59.70      2.97 o
  23   1   9       39.78       40.68      2.60 o
  24   1   9       18.98       18.00      2.59 o
  25   1   9       53.92       60.28      3.21 o
  26   1   9       19.74       21.71      2.21 o
  27   1   9       85.83       91.84      3.80 o
  28   1   9       78.49       80.97      3.81 o
  29   1   9       14.05       15.01      2.08 o
  30   1   9       60.82       64.28      4.24 o
   1   2   9      278.09      258.79      3.78 o
   2   2   9      295.97      276.90      4.27 o
   3   2   9      121.94      133.75      2.82 o
   4   2   9        9.46        9.54      1.03 o
   5   2   9       27.53       31.12      1.57 o
   6   2   9      211.40      202.94      3.62 o
   7   2   9       30.47       30.43      2.71 o
   8   2   9        3.71        4.63      1.00 o
   9   2   9       29.73       28.77      1.74 o
  10   2   9       33.66       26.02      1.70 o
  11   2   9        7.00        7.95      1.17 o
  12   2   9       55.96       43.42      2.17 o
  13   2   9       18.11       17.89      1.54 o
  14   2   9       72.06       72.87      2.69 o
  15   2   9      135.13      128.71      3.84 o
  16   2   9      256.60      260.58      7.94 o
  17   2   9      156.02      160.46      3.91 o
  18   2   9       31.18       35.37      2.17 o
  19   2   9       67.98       71.11      2.86 o
  20   2   9       21.06       22.77      1.91 o
  21   2   9       63.65       64.41      2.91 o
  22   2   9       71.47       71.20      3.02 o
  23   2   9       24.30       24.96      2.34 o
  24   2   9       18.35       21.70      3.15 o
  25   2   9        2.03        1.23      1.78 o
  26   2   9       11.12       13.72      3.31 o
  27   2   9       25.14       23.90      4.26 o
  28   2   9        7.90        6.70      2.13 o
   1   3   9       24.01       22.82      1.53 o
   2   3   9        8.47        8.27      1.25 o
   3   3   9       55.53       52.90      2.22 o
   4   3   9       78.16       73.59      2.78 o
   5   3   9       14.85       13.41      1.32 o
   6   3   9       34.30       33.86      1.86 o
   7   3   9       79.69       81.32      2.58 o
   8   3   9      101.29      101.57      3.95 o
   9   3   9       98.14      106.46      3.55 o
  10   3   9       49.84       44.71      2.40 o
  11   3   9      168.48      172.06      4.16 o
  12   3   9        9.50       10.47      1.49 o
  13   3   9       29.49       34.56      2.25 o
  14   3   9       40.29       42.24      2.42 o
  15   3   9       70.05       74.79      3.18 o
  16   3   9      229.26      219.50      6.47 o
  17   3   9      138.44      145.97      4.60 o
  18   3   9      113.23      112.80      3.73 o
  19   3   9       83.53       82.84      3.48 o
  20   3   9      109.74      113.84      4.34 o
  21   3   9       21.38       16.48      2.60 o
  22   3   9        7.37       10.06      2.30 o
  23   3   9        0.52       -0.90      1.70 o
  24   3   9       25.90       19.02      2.79 o
   1   4   9       15.81       14.50      1.59 o
   2   4   9       19.25       16.87      1.85 o
   3   4   9        6.72        5.51      1.25 o
   4   4   9       23.92       23.43      1.89 o
   5   4   9      102.40      108.84      3.54 o
   6   4   9       16.21       20.68      2.32 o
   7   4   9       24.20       23.18      2.32 o
   8   4   9       71.44       70.90      3.65 o
   9   4   9       38.20       32.26      2.66 o
  10   4   9       11.63       12.83      1.76 o
  11   4   9       43.09       40.30      2.60 o
  12   4   9        6.34        5.61      1.57 o
  13   4   9       15.31       17.59      1.99 o
  14   4   9       37.73       35.59      4.85 o
  15   4   9        4.56        3.26      1.84 o
  16   4   9      112.45      120.24      4.74 o
  17   4   9      105.48      111.17      4.83 o
  18   4   9      114.88      116.23      5.39 o
   0   0  10     3031.77     3017.72     69.60 o
   2   0  10      771.34      800.58     16.55 o
   4   0  10      141.57      135.20      4.53 o
   6   0  10      253.24      251.64      6.51 o
   8   0  10       96.10       93.30      3.80 o
  10   0  10       52.80       47.62      5.70 o
  12   0  10       70.23       59.51      4.87 o
  14   0  10      133.04      106.60      6.62 o
  16   0  10       71.86       69.09      5.50 o
  18   0  10        3.51        0.20      2.44 o
  20   0  10       12.14        8.53      3.04 o
  22   0  10      210.65      210.72     10.55 o
  24   0  10      377.22      394.68     15.36 o
  26   0  10       88.83       94.96      7.72 o
  28   0  10       94.80       97.59      7.88 o
   0   1  10      205.25      179.08      4.32 o
   1   1  10      533.25      536.23      6.44 o
   2   1  10      167.94      142.82      2.69 o
   3   1  10      186.67      162.87      2.89 o
   4   1  10      136.93      132.96      2.84 o
   5   1  10      362.47      335.04      5.78 o
   6   1  10       25.99       20.84      1.39 o
   7   1  10      197.35      194.98      3.70 o
   8   1  10       65.30       60.87      2.07 o
   9   1  10       32.18       29.04      1.81 o
  10   1  10       24.12       28.47      1.64 o
  11   1  10      512.53      442.86      6.47 o
  12   1  10       68.77       78.14      2.46 o
  13   1  10       40.00       37.64      1.94 o
  14   1  10       71.13       68.29      2.40 o
  15   1  10       10.85       10.16      1.36 o
  16   1  10       55.87       57.80      2.36 o
  17   1  10       53.07       45.63      2.99 o
  18   1  10       36.13       33.86      3.11 o
  19   1  10       51.83       52.71      3.30 o
  20   1  10      110.98      118.58      7.54 o
  21   1  10       18.83       19.60      2.19 o
  22   1  10       10.37       12.00      1.72 o
  23   1  10       12.28       15.51      1.85 o
  24   1  10      114.21      127.75      5.74 o
  25   1  10      142.58      154.36      4.69 o
  26   1  10       81.77       83.67      4.32 o
  27   1  10       18.98       16.29      2.47 o
  28   1  10       56.18       55.97      3.90 o
  29   1  10       19.69       18.97      2.67 o
   0   2  10       68.75       52.86      3.56 o
   1   2  10       97.31       90.82      2.37 o
   2   2  10       44.18       36.69      1.73 o
   3   2  10      137.26      132.39      2.88 o
   4   2  10       57.91       57.74      2.04 o
   5   2  10        0.88        0.88      0.87 o
   6   2  10       44.41       48.66      2.19 o
   7   2  10       61.43       60.79      2.29 o
   8   2  10        6.55        7.07      1.13 o
   9   2  10       22.94       25.70      1.73 o
  10   2  10       59.05       60.45      2.47 o
  11   2  10       31.59       30.03      2.50 o
  12   2  10       63.38       64.62      2.58 o
  13   2  10       31.90       32.76      2.03 o
  14   2  10      147.54      157.74      3.84 o
  15   2  10      102.44      113.94      3.28 o
  16   2  10       57.29       51.30      2.53 o
  17   2  10       66.88       61.96      2.78 o
  18   2  10      247.15      240.94      5.02 o
  19   2  10      180.02      179.53      4.33 o
  20   2  10        2.90        3.95      1.35 o
  21   2  10       35.13       37.49      2.38 o
  22   2  10        3.27        5.08      1.96 o
  23   2  10       21.86       17.91      3.41 o
  24   2  10        4.55        3.23      1.96 o
  25   2  10       16.83       19.74      2.93 o
  26   2  10       16.43       15.41      2.17 o
  27   2  10       20.19       20.55      2.82 o
   0   3  10        6.19        5.53      1.52 o
   1   3  10       44.22       39.99      2.04 o
   2   3  10       10.00       10.63      1.25 o
   3   3  10       43.08       41.67      2.30 o
   4   3  10      142.66      142.30      3.71 o
   5   3  10      168.88      168.55      4.03 o
   6   3  10      168.95      161.81      3.60 o
   7   3  10        4.98        3.54      1.17 o
   8   3  10       34.97       32.43      2.13 o
   9   3  10       48.85       52.71      3.10 o
  10   3  10        8.11        7.79      1.60 o
  11   3  10        9.15       10.54      1.51 o
  12   3  10       60.86       58.57      2.87 o
  13   3  10       91.27       92.56      3.29 o
  14   3  10      137.08      140.09      3.98 o
  15   3  10       79.59       75.99      3.31 o
  16   3  10        5.06        6.43      1.50 o
  17   3  10       97.71      105.66      3.64 o
  18   3  10      579.23      586.70      9.37 o
  19   3  10       42.56       41.63      2.78 o
  20   3  10       31.64       33.40      2.51 o
  21   3  10       27.43       28.54      2.75 o
  22   3  10        7.92        6.61      2.00 o
  23   3  10       17.94       17.99      3.16 o
   0   4  10       20.22       19.26      2.55 o
   1   4  10        6.20        5.61      1.31 o
   2   4  10       13.73       12.56      1.52 o
   3   4  10        4.88        5.54      1.47 o
   4   4  10      117.76      115.58      5.10 o
   5   4  10       59.97       57.99      3.37 o
   6   4  10       48.69       49.69      3.17 o
   7   4  10      110.44      109.57      5.48 o
   8   4  10       33.91       38.82      2.90 o
   9   4  10       10.39       10.15      1.96 o
  10   4  10        3.40        2.28      1.71 o
  11   4  10        0.73        2.21      1.55 o
  12   4  10       22.32       21.10      2.15 o
  13   4  10        4.78        5.64      1.66 o
  14   4  10       40.95       43.03      3.29 o
  15   4  10      158.20      173.83      4.86 o
  16   4  10        6.39        8.04      2.27 o
   2   0  11     1540.83     1500.68     26.33 o
   4   0  11       62.72       59.72      3.26 o
   6   0  11      239.74      228.10      6.40 o
   8   0  11      558.75      562.50     19.03 o
  10   0  11     1201.14     1105.89     29.79 o
  12   0  11      357.53      307.81     12.01 o
  14   0  11       14.63       10.66      3.04 o
  16   0  11       43.70       31.24      4.49 o
  18   0  11        9.14        9.19      3.13 o
  20   0  11       74.46       88.23      7.77 o
  22   0  11       87.46       83.08      6.89 o
  24   0  11       23.91       23.17      4.63 o
  26   0  11      126.78      137.07      9.30 o
  28   0  11      171.00      164.20     10.56 o
   1   1  11      467.53      453.69      7.14 o
   2   1  11       63.55       62.94      2.38 o
   3   1  11      154.63      161.19      3.71 o
   4   1  11       56.86       59.88      2.77 o
   5   1  11        0.78        0.95      1.12 o
   6   1  11      104.94       99.54      4.62 o
   7   1  11       83.79       85.88      3.94 o
   8   1  11      174.40      163.81      4.60 o
   9   1  11      136.09      154.84      3.83 o
  10   1  11      218.97      212.35      4.61 o
  11   1  11      304.34      311.97      5.84 o
  12   1  11      100.35      114.25      3.34 o
  13   1  11      118.92      111.65      3.34 o
  14   1  11       15.21       19.07      2.27 o
  15   1  11       66.82       54.99      2.87 o
  16   1  11       21.79       19.61      2.73 o
  17   1  11       35.75       31.66      3.30 o
  18   1  11       24.23       20.02      2.83 o
  19   1  11        2.37        0.57      2.69 o
  20   1  11       12.92       12.23      2.59 o
  21   1  11      113.36      131.06      6.01 o
  22   1  11       93.55      109.14      5.54 o
  23   1  11       29.20       30.18      3.68 o
  24   1  11        0.03        1.13      2.14 o
  25   1  11       11.11        4.19      2.49 o
  26   1  11       20.01       17.11      3.90 o
  27   1  11       13.19       16.67      3.36 o
   1   2  11        6.91        8.18      1.31 o
   2   2  11        5.71        4.11      0.99 o
   3   2  11       22.80       21.06      1.44 o
   4   2  11      203.55      196.34      3.69 o
   5   2  11       36.28       42.78      2.16 o
   6   2  11       41.19       42.43      2.14 o
   7   2  11       42.04       37.91      2.06 o
   8   2  11       47.01       46.80      2.28 o
   9   2  11       73.21       73.78      2.93 o
  10   2  11       51.30       48.66      2.38 o
  11   2  11       96.17       96.18      3.02 o
  12   2  11       97.81       99.50      3.04 o
  13   2  11       15.84       16.32      1.59 o
  14   2  11      271.30      273.92      5.33 o
  15   2  11        7.01        7.75      1.41 o
  16   2  11       60.67       63.81      2.90 o
  17   2  11        2.96        2.46      1.25 o
  18   2  11        5.58        6.58      1.42 o
  19   2  11      134.06      134.64      3.86 o
  20   2  11       21.34       21.97      2.01 o
  21   2  11       41.72       36.62      3.27 o
  22   2  11       28.21       33.22      3.24 o
  23   2  11        4.94        1.44      1.89 o
  24   2  11        2.11        2.09      2.02 o
  25   2  11       25.16       27.04      3.21 o
   1   3  11       40.87       38.26      2.27 o
   2   3  11      108.92      108.31      3.30 o
   3   3  11        8.52        8.96      1.42 o
   4   3  11       24.77       19.96      1.79 o
   5   3  11       55.54       60.09      3.25 o
   6   3  11      167.16      168.05      4.63 o
   7   3  11       11.59       12.33      1.58 o
   8   3  11        3.59        2.60      1.21 o
   9   3  11        3.51        3.47      1.22 o
  10   3  11       11.84       13.74      1.64 o
  11   3  11        7.11        8.37      1.51 o
  12   3  11       13.05       15.97      1.81 o
  13   3  11       29.80       29.35      2.24 o
  14   3  11       34.26       35.74      2.50 o
  15   3  11       46.87       45.75      2.78 o
  16   3  11      448.11      473.93      8.16 o
  17   3  11       66.12       67.45      3.32 o
  18   3  11       17.62       21.29      2.20 o
  19   3  11      191.07      199.45      5.25 o
  20   3  11       49.07       49.69      3.00 o
  21   3  11        3.56        2.84      1.56 o
   1   4  11        9.56       10.12      1.67 o
   2   4  11       20.14       18.10      1.97 o
   3   4  11       62.76       64.02      3.18 o
   4   4  11       13.22       13.85      1.82 o
   5   4  11       21.35       18.37      2.17 o
   6   4  11       22.64       23.67      2.44 o
   7   4  11       27.87       24.56      2.45 o
   8   4  11       52.56       53.33      4.37 o
   9   4  11       89.40       88.66      4.13 o
  10   4  11        8.97        8.88      1.94 o
  11   4  11       44.85       50.27      3.39 o
  12   4  11        9.71        9.24      2.22 o
  13   4  11        6.32        6.75      2.49 o
   0   0  12      675.55      699.20     20.12 o
   2   0  12      786.23      753.08     15.17 o
   4   0  12      501.65      480.90     10.84 o
   6   0  12      210.26      221.96      6.58 o
   8   0  12      239.97      233.38      6.78 o
  10   0  12       32.13       26.85      4.18 o
  12   0  12       88.89       80.03      6.08 o
  14   0  12       31.03       26.33      4.42 o
  16   0  12       66.76       69.19      6.68 o
  18   0  12      132.53      146.70      8.90 o
  20   0  12      315.05      353.61     14.69 o
  22   0  12       36.50       30.98      5.41 o
  24   0  12      241.25      288.28     13.61 o
  26   0  12      189.80      167.20     10.58 o
   0   1  12      726.40      727.57     14.76 o
   1   1  12       83.53       87.15      2.85 o
   2   1  12      119.20      117.11      3.26 o
   3   1  12      178.94      179.63      5.18 o
   4   1  12        7.27        8.44      1.95 o
   5   1  12      156.96      152.71      4.48 o
   6   1  12       22.59       21.31      2.09 o
   7   1  12       12.54       11.96      1.73 o
   8   1  12       40.59       43.07      3.85 o
   9   1  12       21.92       20.89      2.11 o
  10   1  12        7.07        7.24      1.58 o
  11   1  12      184.00      185.66      5.20 o
  12   1  12        1.13       -1.18      1.21 o
  13   1  12        7.03        2.22      1.18 o
  14   1  12      100.51       93.97      8.40 o
  15   1  12       24.98       24.27      3.10 o
  16   1  12       78.94       76.84      8.47 o
  17   1  12       11.15        8.99      3.11 o
  18   1  12       11.64       15.51      2.80 o
  19   1  12       51.36       55.86      8.72 o
  20   1  12       32.05       27.00      3.50 o
  21   1  12        5.43        0.33      2.05 o
  22   1  12       58.33       61.10      4.86 o
  23   1  12       11.15       11.38      2.84 o
  24   1  12       81.64       80.64      5.70 o
  25   1  12       54.30       57.76     11.40 o
   0   2  12      111.19      109.45      5.03 o
   1   2  12       41.11       43.67      2.50 o
   2   2  12       19.59       21.07      1.88 o
   3   2  12       22.01       17.68      1.53 o
   4   2  12       41.24       44.63      2.53 o
   5   2  12        2.59        1.22      1.12 o
   6   2  12      154.83      155.35      3.75 o
   7   2  12       35.69       39.27      2.19 o
   8   2  12       32.95       34.99      2.40 o
   9   2  12       16.45       17.32      1.83 o
  10   2  12       27.66       29.52      2.38 o
  11   2  12       96.21       86.72      3.00 o
  12   2  12      134.18      138.80      4.55 o
  13   2  12       15.46       15.82      1.68 o
  14   2  12       95.19       88.41      3.13 o
  15   2  12       94.52      103.05      3.44 o
  16   2  12       27.02       30.68      2.40 o
  17   2  12       58.86       61.20      3.24 o
  18   2  12      276.26      283.82      6.34 o
  19   2  12        0.07        0.24      2.19 o
  20   2  12       39.52       38.97      4.20 o
  21   2  12       14.04       18.80      5.91 o
  22   2  12        5.72        6.98      2.67 o
  23   2  12       35.60       35.71      8.75 o
   0   3  12       45.78       46.59      6.32 o
   1   3  12        4.99        6.56      1.73 o
   2   3  12       76.08       71.84      3.49 o
   3   3  12       10.49        9.91      1.53 o
   4   3  12      105.03      104.89      3.38 o
   5   3  12       71.00       73.01      3.58 o
   6   3  12      108.50      116.32      4.04 o
   7   3  12       65.72       73.53      3.62 o
   8   3  12       51.43       54.24      3.15 o
   9   3  12       39.52       41.23      2.52 o
  10   3  12        4.97        3.95      1.39 o
  11   3  12       16.25       13.07      1.77 o
  12   3  12       48.65       52.27      4.09 o
  13   3  12       43.54       40.21      3.09 o
  14   3  12      152.72      160.57      4.42 o
  15   3  12       73.62       80.84      3.59 o
  16   3  12       18.67       19.97      2.65 o
  17   3  12       22.90       25.64      2.31 o
  18   3  12      319.26      341.42      6.88 o
   0   4  12       81.64       94.09      8.59 o
   1   4  12       45.35       44.78      3.15 o
   2   4  12       89.26       93.69      3.82 o
   3   4  12        9.88        7.85      1.72 o
   4   4  12      120.95      124.34      4.83 o
   5   4  12       52.22       53.90      3.42 o
   6   4  12       45.49       43.79      3.81 o
   7   4  12      112.54      116.26      4.69 o
   8   4  12        4.06        6.44      1.84 o
   2   0  13       34.95       35.04      3.11 o
   4   0  13       12.11       11.53      2.14 o
   6   0  13        7.76        7.98      3.26 o
   8   0  13       60.89       65.38      6.22 o
  10   0  13       52.54       60.88      6.06 o
  12   0  13       83.29       86.08      6.81 o
  14   0  13        2.13       -1.28      2.46 o
  16   0  13        4.61        0.03      2.67 o
  18   0  13       40.92       36.70      5.44 o
  20   0  13        4.06       -2.45      2.45 o
  22   0  13       76.79       91.34      8.69 o
  24   0  13        0.48        4.12      3.61 o
   1   1  13      256.06      249.22      5.15 o
   2   1  13      246.56      248.04      6.05 o
   3   1  13      112.00      112.94      4.02 o
   4   1  13       31.20       31.22      2.50 o
   5   1  13       16.11       19.28      2.11 o
   6   1  13       56.76       60.78      3.40 o
   7   1  13       96.76       92.83      3.76 o
   8   1  13       37.21       37.11      2.75 o
   9   1  13      252.22      241.61      6.19 o
  10   1  13       75.48       78.23      3.65 o
  11   1  13       59.15       64.88      3.48 o
  12   1  13       78.38       72.54      3.70 o
  13   1  13       84.57       83.29      4.73 o
  14   1  13       39.37       35.47      5.74 o
  15   1  13       60.50       61.01      4.71 o
  16   1  13      124.72      115.33      5.72 o
  17   1  13       36.82       37.91      3.91 o
  18   1  13       63.45       67.77      5.10 o
  19   1  13       45.41       41.97      4.14 o
  20   1  13       53.83       49.22      4.57 o
  21   1  13        8.15        2.25      3.70 o
  22   1  13       47.56       43.90      5.52 o
  23   1  13       27.24       31.58      7.30 o
   1   2  13      186.63      181.16      6.56 o
   2   2  13      163.34      162.40      9.58 o
   3   2  13      104.21      103.78      5.73 o
   4   2  13       86.35       85.89      4.31 o
   5   2  13       27.26       30.89      2.62 o
   6   2  13      198.57      214.38      6.56 o
   7   2  13       91.58       88.15      3.80 o
   8   2  13       39.93       38.86      2.91 o
   9   2  13      131.14      123.86      4.55 o
  10   2  13      177.06      183.54      4.87 o
  11   2  13      228.37      240.67      5.63 o
  12   2  13       31.87       27.54      2.33 o
  13   2  13       46.68       48.69      2.92 o
  14   2  13       10.88       11.64      2.06 o
  15   2  13       13.49       14.71      1.95 o
  16   2  13      193.64      201.74      5.30 o
  17   2  13      167.16      183.50      5.07 o
  18   2  13       23.39       28.85      4.68 o
  19   2  13       70.80       78.98      5.71 o
  20   2  13       45.52       48.83      4.86 o
  21   2  13       34.85       33.65      4.18 o
   1   3  13       45.54       44.98      2.95 o
   2   3  13        5.27        5.05      2.05 o
   3   3  13       10.15        9.43      1.77 o
   4   3  13       14.84       15.42      2.34 o
   5   3  13       20.61       20.88      3.37 o
   6   3  13        9.58        9.29      2.63 o
   7   3  13       43.02       40.33      2.89 o
   8   3  13       48.11       43.64      2.96 o
   9   3  13       52.79       53.24      3.23 o
  10   3  13       67.52       72.21      3.35 o
  11   3  13       84.76       87.58      3.54 o
  12   3  13       31.67       29.32      3.25 o
  13   3  13       87.97       86.26      3.71 o
  14   3  13       31.54       29.95      2.40 o
  15   3  13        3.53        1.73      1.49 o
   0   0  14      193.03      183.69      9.15 o
   2   0  14       95.90       95.90      8.99 o
   4   0  14       28.34       32.60      3.18 o
   6   0  14       91.19       84.90      6.67 o
   8   0  14        6.91        5.66      3.02 o
  10   0  14       30.67       30.89      4.82 o
  12   0  14       69.10       66.73      6.86 o
  14   0  14       50.42       46.76      6.16 o
  16   0  14      248.86      255.68     12.27 o
  18   0  14       14.57        7.33      3.57 o
  20   0  14      120.89      117.83      8.96 o
  22   0  14       58.58       65.92      7.68 o
   0   1  14       12.40       13.63      2.77 o
   1   1  14       46.81       50.77      3.32 o
   2   1  14       83.80       84.29      4.85 o
   3   1  14       77.85       83.07      4.84 o
   4   1  14      206.93      204.09      5.64 o
   5   1  14       35.57       36.59      2.83 o
   6   1  14       26.81       32.03      2.72 o
   7   1  14      303.00      336.25      7.71 o
   8   1  14       10.79       10.94      1.91 o
   9   1  14       11.85        7.94      1.83 o
  10   1  14       38.34       39.27      2.97 o
  11   1  14       12.07       14.01      3.90 o
  12   1  14        7.11       10.73      2.64 o
  13   1  14       39.26       38.94      3.99 o
  14   1  14       28.18       26.20      3.44 o
  15   1  14      102.36      115.07      6.02 o
  16   1  14       22.79       24.00      3.52 o
  17   1  14      153.95      170.32      7.29 o
  18   1  14      203.96      219.05      8.33 o
  19   1  14       88.89       89.28      5.99 o
  20   1  14      122.31      131.39      8.54 o
  21   1  14        3.86        4.12      3.36 o
   0   2  14      220.78      213.40     10.71 o
   1   2  14      128.16      129.47      5.77 o
   2   2  14      162.77      167.44     14.48 o
   3   2  14       23.53       23.70      8.19 o
   4   2  14      158.79      151.37      6.30 o
   5   2  14       13.36       10.82      2.51 o
   6   2  14       46.42       59.17      6.73 o
   7   2  14      117.87      133.76      5.47 o
   8   2  14       65.73       70.67      4.02 o
   9   2  14       29.50       28.85      2.80 o
  10   2  14       14.61       14.16      2.21 o
  11   2  14       57.90       57.12      3.74 o
  12   2  14       22.80       23.98      2.72 o
  13   2  14        8.78        7.36      2.07 o
  14   2  14       99.45      107.86      4.65 o
  15   2  14      116.05      126.67      4.32 o
  16   2  14       22.24       22.15      3.59 o
  17   2  14       66.26       74.44      7.41 o
  18   2  14      106.85      111.27      6.16 o
   0   3  14      211.50      229.15     11.75 o
   1   3  14       31.62       29.38      3.58 o
   2   3  14      134.69      131.48      6.27 o
   3   3  14       20.67       16.21      2.98 o
   4   3  14       34.11       35.30      3.95 o
   5   3  14       29.77       37.43      3.98 o
   6   3  14       55.02       58.86      5.01 o
   7   3  14       40.20       43.72      4.27 o
   8   3  14       22.33       23.84      5.37 o
   9   3  14       14.85       12.01      2.89 o
  10   3  14       36.68       34.38      3.26 o
  11   3  14        0.55        1.34      1.92 o
   2   0  15        4.23        6.97      2.20 o
   4   0  15       21.55       16.55      3.52 o
   6   0  15      198.55      198.91     10.44 o
   8   0  15       85.62       90.56      7.16 o
  10   0  15       85.20       87.03      7.15 o
  12   0  15      109.00      112.24      8.39 o
  14   0  15       28.35       31.25      5.52 o
  16   0  15      538.48      550.59     20.37 o
  18   0  15       92.94       95.21      9.00 o
   1   1  15        8.07        7.00      2.32 o
   2   1  15       57.99       61.94      3.66 o
   3   1  15       67.49       72.40      3.95 o
   4   1  15       14.08       17.33      2.26 o
   5   1  15       26.11       32.11      2.84 o
   6   1  15        4.81        5.13      1.82 o
   7   1  15        1.44        0.27      1.57 o
   8   1  15       20.36       22.14      2.48 o
   9   1  15        6.29        8.63      2.10 o
  10   1  15       73.33       82.96      5.74 o
  11   1  15        2.43        3.22      2.25 o
  12   1  15       27.14       32.22      4.84 o
  13   1  15       14.98       12.44      3.00 o
  14   1  15       30.04       29.28      3.72 o
  15   1  15       10.98        6.65      2.78 o
  16   1  15       99.86      107.05      6.03 o
  17   1  15      135.38      143.41      6.93 o
  18   1  15       14.38       19.05      3.49 o
   1   2  15       70.10       69.64      5.01 o
   2   2  15      210.82      185.33      8.99 o
   3   2  15       53.08       60.43      7.35 o
   4   2  15        3.57        0.67      1.97 o
   5   2  15       18.87       15.77      3.29 o
   6   2  15        1.19        1.88      2.07 o
   7   2  15       35.93       36.87      3.89 o
   8   2  15       54.20       50.92      3.59 o
   9   2  15      121.35      119.33      4.88 o
  10   2  15       14.68       18.79      2.55 o
  11   2  15       11.14        7.54      2.12 o
  12   2  15       34.68       37.30      3.28 o
  13   2  15        0.89        0.39      1.83 o
  14   2  15       10.43        7.12      2.13 o
   1   3  15      147.74      140.70      6.67 o
   2   3  15      101.90       89.44      6.95 o
   3   3  15       28.15       30.52      4.31 o
   0   0  16       42.41       45.63      5.73 o
   2   0  16       71.38       75.70     11.83 o
   4   0  16      140.37      143.88      8.91 o
   6   0  16      258.35      288.51     13.04 o
   8   0  16       87.77       82.96      7.93 o
  10   0  16       58.23       69.04      7.59 o
  12   0  16       40.61       47.14      6.49 o
  14   0  16      128.29      134.33      9.37 o
   0   1  16        8.50       10.68      3.76 o
   1   1  16       61.57       62.22      4.72 o
   2   1  16       67.54       72.75      5.09 o
   3   1  16       55.22       55.92      4.59 o
   4   1  16       18.65       19.32      2.55 o
   5   1  16        8.96        8.96      3.16 o
   6   1  16       74.27       85.30      4.41 o
   7   1  16      138.33      160.75      5.61 o
   8   1  16       41.56       41.40      4.22 o
   9   1  16        6.72        6.76      2.59 o
  10   1  16        2.08        1.64      2.30 o
  11   1  16       22.12       25.30      4.45 o
  12   1  16       19.28       17.71      3.33 o
  13   1  16        6.53        7.48      2.83 o
  14   1  16       47.58       43.99      4.59 o
   0   2  16      133.65      143.57      9.42 o
   1   2  16       55.85       57.72      4.81 o
   2   2  16       12.86       18.30      3.20 o
   3   2  16       76.75       68.51      9.01 o
   4   2  16       68.81       64.32      5.09 o
   5   2  16       41.87       50.92      4.56 o
   6   2  16       37.36       34.96      3.93 o
   7   2  16       34.66       38.26      5.07 o
   8   2  16       20.56       22.01      4.68 o
   2   0  17      146.66      169.30     10.10 o
   4   0  17       18.10       17.53      4.62 o
   6   0  17       56.89       65.82      7.18 o
   8   0  17       38.52       46.00      6.68 o
   1   1  17        1.48       -0.42      2.24 o
   2   1  17       15.01       14.38      3.04 o
   3   1  17        2.49       -0.21      2.32 o
   4   1  17        0.68        0.09      2.35 o
   5   1  17       55.53       60.58      4.07 o
   6   1  17       25.16       25.06      3.71 o
   7   1  17        3.16        1.47      2.49 o
 
